# Supplementary material for: Prediction of cancer cell sensitivity to natural products based on genomic and chemical properties
Source: PeerJ. 2015 Nov 26;3:e1425. doi: 10.7717/peerj.1425 (PMC4671159; doi:10.7717/peerj.1425)
Supplement: Table S1 [file peerj-03-1425-s003.xls]

## Sheet: Table S1
Names	Cell lines	IC50
Docetaxel	697	-5.8223
Docetaxel	5637	-8.62312
Docetaxel	22RV1	-5.5476
Docetaxel	23132-87	-5.32573
Docetaxel	639-V	-6.5049
Docetaxel	769-P	-1.5623
Docetaxel	786-0	-4.6183
Docetaxel	8505C	-6.82329
Docetaxel	8-MG-BA	-7.207
Docetaxel	A101D	-5.15674
Docetaxel	A172	-6.18456
Docetaxel	A204	-4.46889
Docetaxel	A2058	-7.29733
Docetaxel	A253	-4.67375
Docetaxel	A2780	-5.48846
Docetaxel	A375	-6.3715
Docetaxel	A3-KAW	0.233008
Docetaxel	A427	-6.2862
Docetaxel	A431	-6.95572
Docetaxel	A498	-7.95193
Docetaxel	A4-Fuk	-3.71095
Docetaxel	A549	-6.57799
Docetaxel	A673	-5.84864
Docetaxel	ABC-1	-4.27523
Docetaxel	ACHN	-3.10795
Docetaxel	ACN	-4.81814
Docetaxel	ALL-PO	-4.66624
Docetaxel	AM-38	-4.33686
Docetaxel	AN3-CA	-5.0535
Docetaxel	ARH-77	-0.071745
Docetaxel	AsPC-1	-4.77895
Docetaxel	ATN-1	-6.46704
Docetaxel	BALL-1	-2.51453
Docetaxel	BB30-HNC	-7.11079
Docetaxel	BB49-HNC	-5.94419
Docetaxel	BB65-RCC	-5.55663
Docetaxel	BC-1	-0.483532
Docetaxel	BCPAP	-6.75519
Docetaxel	BE-13	-5.31786
Docetaxel	BEN	-2.12543
Docetaxel	BFTC-909	-5.89096
Docetaxel	BHT-101	-4.43206
Docetaxel	BHY	-5.90784
Docetaxel	BOKU	-4.12493
Docetaxel	BPH-1	-6.90292
Docetaxel	BT-20	-5.36871
Docetaxel	BT-549	-5.5997
Docetaxel	BV-173	-6.51192
Docetaxel	BxPC-3	-5.58324
Docetaxel	C2BBe1	-6.07755
Docetaxel	C32	-4.67979
Docetaxel	CA46	-2.62081
Docetaxel	Ca9-22	-7.56161
Docetaxel	CAKI-1	-4.36755
Docetaxel	CAL-120	-5.58975
Docetaxel	CAL-12T	-5.31494
Docetaxel	CAL-27	-7.18105
Docetaxel	CAL-33	-7.58323
Docetaxel	CAL-39	-6.20033
Docetaxel	CAL-51	-5.69399
Docetaxel	CAL-54	-2.15969
Docetaxel	CAL-62	-8.44943
Docetaxel	Calu-3	-1.8125
Docetaxel	Calu-6	-5.2025
Docetaxel	CAMA-1	-6.45595
Docetaxel	Caov-4	-0.933855
Docetaxel	CAPAN-1	-4.21567
Docetaxel	Capan-2	-2.79358
Docetaxel	CaR-1	-5.5219
Docetaxel	CAS-1	-3.89886
Docetaxel	Ca-Ski	-7.55183
Docetaxel	CCF-STTG1	-3.87206
Docetaxel	CCRF-CEM	-3.51517
Docetaxel	CESS	-1.64243
Docetaxel	CFPAC-1	-4.03395
Docetaxel	CGTH-W-1	-6.98954
Docetaxel	ChaGo-K-1	-4.39463
Docetaxel	CHL-1	-6.74034
Docetaxel	CHP-212	-4.80785
Docetaxel	CMK	-2.15747
Docetaxel	COLO-205	-2.18021
Docetaxel	COLO-320-HSR	0.570643
Docetaxel	COLO-668	-3.08596
Docetaxel	COLO-678	-2.52484
Docetaxel	COLO-679	-5.16203
Docetaxel	COLO-680N	-4.35613
Docetaxel	COLO-684	-3.64448
Docetaxel	COLO-741	-4.61338
Docetaxel	COLO-800	-7.62213
Docetaxel	COLO-824	-4.89723
Docetaxel	COR-L105	-0.661276
Docetaxel	COR-L23	-5.88677
Docetaxel	COR-L279	-2.60396
Docetaxel	COR-L88	-2.01179
Docetaxel	CP66-MEL	-3.61712
Docetaxel	CPC-N	-4.29718
Docetaxel	CRO-AP2	-3.55647
Docetaxel	CTV-1	-4.38883
Docetaxel	CW-2	-2.34721
Docetaxel	D-247MG	-6.16234
Docetaxel	D-263MG	-6.80889
Docetaxel	D-283MED	-4.86257
Docetaxel	D-336MG	-6.147
Docetaxel	D-423MG	-6.42534
Docetaxel	D-502MG	-5.26218
Docetaxel	D-542MG	-2.68277
Docetaxel	D-566MG	-8.38085
Docetaxel	Daoy	-7.03675
Docetaxel	DB	-4.86278
Docetaxel	DBTRG-05MG	-6.14008
Docetaxel	DEL	-1.64258
Docetaxel	Detroit562	-6.76696
Docetaxel	DG-75	-4.93869
Docetaxel	DJM-1	-6.57115
Docetaxel	DK-MG	-3.68771
Docetaxel	DMS-273	-7.07604
Docetaxel	DMS-53	-0.529375
Docetaxel	DMS-79	-0.525386
Docetaxel	DOHH-2	-4.64733
Docetaxel	DOK	-6.42083
Docetaxel	DoTc2-4510	-4.70974
Docetaxel	DSH1	-3.94767
Docetaxel	DU-145	-4.33748
Docetaxel	EB2	0.286652
Docetaxel	EB-3	0.062004
Docetaxel	EC-GI-10	-7.2172
Docetaxel	EFM-19	-5.95659
Docetaxel	EFO-21	-4.2896
Docetaxel	EFO-27	-6.67582
Docetaxel	EGI-1	-5.38285
Docetaxel	EM-2	-5.50949
Docetaxel	EPLC-272H	-6.56836
Docetaxel	ES1	-6.21891
Docetaxel	ES3	-5.66073
Docetaxel	ES5	-6.78027
Docetaxel	ES6	-3.64937
Docetaxel	ES7	-7.64718
Docetaxel	ES8	-7.07958
Docetaxel	ESS-1	-6.19226
Docetaxel	ETK-1	-7.27606
Docetaxel	EVSA-T	-5.94671
Docetaxel	EW-1	-5.58286
Docetaxel	EW-11	-6.15959
Docetaxel	EW-13	-1.32154
Docetaxel	EW-16	-6.38629
Docetaxel	EW-18	-5.08389
Docetaxel	EW-22	-4.16014
Docetaxel	EW-24	-0.596646
Docetaxel	EW-7	-2.24039
Docetaxel	FADU	-6.31848
Docetaxel	FTC-133	-7.40356
Docetaxel	G-361	-4.79949
Docetaxel	G-401	-6.45082
Docetaxel	GAK	-4.24357
Docetaxel	GAMG	-7.54862
Docetaxel	GCIY	-3.44977
Docetaxel	GCT	-6.1105
Docetaxel	GDM-1	-0.3315
Docetaxel	GI-1	-7.32179
Docetaxel	GI-ME-N	-5.40295
Docetaxel	GMS-10	-6.69981
Docetaxel	GOTO	-5.88474
Docetaxel	GP5d	-5.61551
Docetaxel	GR-ST	-5.34812
Docetaxel	GT3TKB	-7.12925
Docetaxel	H4	-6.00394
Docetaxel	H9	-4.43852
Docetaxel	HAL-01	0.476202
Docetaxel	HC-1	-2.66276
Docetaxel	HCC1143	-5.60631
Docetaxel	HCC1187	-6.51641
Docetaxel	HCC1395	-4.22111
Docetaxel	HCC1419	-2.40723
Docetaxel	HCC1806	-6.52992
Docetaxel	HCC1937	-3.81608
Docetaxel	HCC1954	-3.59007
Docetaxel	HCC2157	-5.54176
Docetaxel	HCC2218	-1.55324
Docetaxel	HCC2998	-5.29057
Docetaxel	HCC38	-4.88791
Docetaxel	HCC70	-5.60834
Docetaxel	HCE-4	-5.78231
Docetaxel	HCT-116	-6.11611
Docetaxel	HCT-15	-0.625256
Docetaxel	HD-MY-Z	-6.29408
Docetaxel	HEC-1	-5.57925
Docetaxel	H-EMC-SS	-0.145617
Docetaxel	HGC-27	-7.43216
Docetaxel	HH	-3.32045
Docetaxel	HL-60	-3.24567
Docetaxel	HLE	-5.29622
Docetaxel	HMV-II	-2.17375
Docetaxel	HN	-6.9669
Docetaxel	HO-1-N-1	-8.00259
Docetaxel	HOP-62	-5.89111
Docetaxel	HOP-92	-4.72141
Docetaxel	HOS	-6.92836
Docetaxel	HPAF-II	-4.49398
Docetaxel	Hs-578-T	-5.68668
Docetaxel	HSC-3	-8.73328
Docetaxel	HSC-4	-8.11111
Docetaxel	HT	-4.04606
Docetaxel	HT-1080	-7.376
Docetaxel	HT-1376	-2.89109
Docetaxel	HT-144	-5.10039
Docetaxel	HT-29	-5.07206
Docetaxel	HT-3	-5.62437
Docetaxel	HT55	-4.1626
Docetaxel	HTC-C3	-5.64924
Docetaxel	HuCCT1	-4.97101
Docetaxel	HuH-7	-4.08948
Docetaxel	HuO-3N1	-5.7046
Docetaxel	HuO9	-5.44645
Docetaxel	HuP-T3	-5.3873
Docetaxel	HuP-T4	-5.5087
Docetaxel	HUTU-80	-6.83568
Docetaxel	IA-LM	-4.0852
Docetaxel	IGR-1	-4.83926
Docetaxel	IGROV-1	-4.19685
Docetaxel	IM-9	0.140191
Docetaxel	IMR-5	-1.23177
Docetaxel	IPC-298	-6.00586
Docetaxel	IST-MEL1	-5.87351
Docetaxel	IST-MES1	-4.5582
Docetaxel	IST-SL1	-5.53683
Docetaxel	IST-SL2	-3.73204
Docetaxel	J82	-3.83011
Docetaxel	JAR	-5.22216
Docetaxel	JEG-3	-5.65754
Docetaxel	JiyoyeP-2003	-3.21726
Docetaxel	J-RT3-T3-5	-5.80958
Docetaxel	JVM-2	-1.90457
Docetaxel	JVM-3	-6.01928
Docetaxel	KALS-1	-6.10366
Docetaxel	KARPAS-299	-4.00556
Docetaxel	KARPAS-45	-2.79672
Docetaxel	KASUMI-1	-2.53712
Docetaxel	KGN	-5.79157
Docetaxel	KINGS-1	-6.52609
Docetaxel	KM12	-5.27352
Docetaxel	KMOE-2	-4.17971
Docetaxel	KNS-42	-5.26462
Docetaxel	KNS-62	-6.59764
Docetaxel	KNS-81-FD	-5.29883
Docetaxel	KOSC-2	-8.08316
Docetaxel	KP-4	-6.24749
Docetaxel	KP-N-YN	-2.95688
Docetaxel	KP-N-YS	-3.90474
Docetaxel	KS-1	-6.30525
Docetaxel	KU-19-19	-2.42782
Docetaxel	KURAMOCHI	-4.2379
Docetaxel	KY821	-0.446995
Docetaxel	KYSE-140	-5.12772
Docetaxel	KYSE-180	-6.3902
Docetaxel	KYSE-270	-5.44583
Docetaxel	KYSE-410	-6.18437
Docetaxel	KYSE-450	-6.59035
Docetaxel	KYSE-510	-6.87395
Docetaxel	KYSE-520	-4.76956
Docetaxel	KYSE-70	-4.84677
Docetaxel	L-363	-4.81422
Docetaxel	L-428	0.053337
Docetaxel	L-540	-1.91096
Docetaxel	LAMA-84	-2.86301
Docetaxel	LAN-6	-2.79085
Docetaxel	LB2241-RCC	-4.99068
Docetaxel	LB2518-MEL	-3.04562
Docetaxel	LB373-MEL-D	-3.83925
Docetaxel	LB771-HNC	-3.38747
Docetaxel	LB831-BLC	-6.28925
Docetaxel	LC4-1	0.162281
Docetaxel	LCLC-103H	-5.0922
Docetaxel	LCLC-97TM1	-6.31902
Docetaxel	LK-2	-6.48896
Docetaxel	LN-405	-5.34961
Docetaxel	LNCaP-Clone-FGC	-6.60494
Docetaxel	LOUCY	-2.36212
Docetaxel	LoVo	-3.54277
Docetaxel	LOXIMVI	-6.55355
Docetaxel	LP-1	-0.37808
Docetaxel	LS-1034	-2.27788
Docetaxel	LS-123	-4.68436
Docetaxel	LS-411N	-5.55805
Docetaxel	LS-513	-1.06778
Docetaxel	LU-134-A	-3.94946
Docetaxel	LU-135	-5.2833
Docetaxel	LU-139	-3.99112
Docetaxel	LU-65	0.673553
Docetaxel	LU-99A	-4.25819
Docetaxel	LXF-289	-6.8353
Docetaxel	M059J	-5.99815
Docetaxel	M14	-6.05006
Docetaxel	MCF7	-6.21709
Docetaxel	MC-IXC	-7.42837
Docetaxel	MDA-MB-157	-3.66499
Docetaxel	MDA-MB-175-VII	-2.88565
Docetaxel	MDA-MB-231	-4.68284
Docetaxel	MDA-MB-361	-5.64368
Docetaxel	MDA-MB-415	-5.67453
Docetaxel	MDA-MB-453	-5.17928
Docetaxel	MDA-MB-468	-5.15667
Docetaxel	MEG-01	-2.33252
Docetaxel	MEL-HO	-6.90018
Docetaxel	MEL-JUSO	-4.83743
Docetaxel	MES-SA	-4.80623
Docetaxel	Mewo	-5.07283
Docetaxel	MFE-280	-1.97714
Docetaxel	MFE-296	-6.19558
Docetaxel	MFH-ino	-6.35679
Docetaxel	MG-63	-6.26081
Docetaxel	MHH-CALL-2	-0.785801
Docetaxel	MHH-NB-11	-2.90245
Docetaxel	MHH-PREB-1	-2.78133
Docetaxel	MIA-PaCa-2	-6.23238
Docetaxel	MKN1	-3.69423
Docetaxel	MKN28	-4.94447
Docetaxel	MKN45	-5.14989
Docetaxel	ML-2	-3.40482
Docetaxel	MMAC-SF	-4.92446
Docetaxel	MN-60	0.284188
Docetaxel	MOLT-13	-1.64891
Docetaxel	MOLT-16	-5.99824
Docetaxel	MOLT-4	-4.4754
Docetaxel	MONO-MAC-6	-4.2439
Docetaxel	MPP-89	-5.73707
Docetaxel	MRK-nu-1	-1.19799
Docetaxel	MS-1	-3.2251
Docetaxel	MSTO-211H	-4.22767
Docetaxel	MZ7-mel	-0.632815
Docetaxel	NALM-6	-0.516921
Docetaxel	NB1	-5.16903
Docetaxel	NB12	-3.40028
Docetaxel	NB13	-6.62032
Docetaxel	NB14	-7.30386
Docetaxel	NB17	-6.06015
Docetaxel	NB5	-3.72811
Docetaxel	NB6	-3.14088
Docetaxel	NB69	-4.8467
Docetaxel	NB7	-5.26268
Docetaxel	NBsusSR	-5.20255
Docetaxel	NCI-H1048	-6.03105
Docetaxel	NCI-H1092	-0.11825
Docetaxel	NCI-H1155	-2.79712
Docetaxel	NCI-H1299	-4.55643
Docetaxel	NCI-H1304	0.224891
Docetaxel	NCI-H1355	-4.75928
Docetaxel	NCI-H1563	-4.31417
Docetaxel	NCI-H1573	-4.85743
Docetaxel	NCI-H1650	-4.2031
Docetaxel	NCI-H1651	-5.00385
Docetaxel	NCI-H1666	-5.07997
Docetaxel	NCI-H1693	-2.9717
Docetaxel	NCI-H1703	-6.23651
Docetaxel	NCI-H1755	-4.85247
Docetaxel	NCI-H1770	-2.42661
Docetaxel	NCI-H1792	-6.65453
Docetaxel	NCI-H1793	-2.72136
Docetaxel	NCI-H1838	-0.820906
Docetaxel	NCI-H1975	-5.9896
Docetaxel	NCI-H1993	0.406126
Docetaxel	NCI-H2009	-6.33979
Docetaxel	NCI-H2029	-1.40601
Docetaxel	NCI-H2030	-4.23513
Docetaxel	NCI-H2052	-4.7041
Docetaxel	NCI-H209	-5.38962
Docetaxel	NCI-H2126	-4.54221
Docetaxel	NCI-H2141	-1.53425
Docetaxel	NCI-H2170	-5.03553
Docetaxel	NCI-H2227	-4.58085
Docetaxel	NCI-H2228	-4.72332
Docetaxel	NCI-H226	-5.37808
Docetaxel	NCI-H2291	-3.79874
Docetaxel	NCI-H23	-5.39953
Docetaxel	NCI-H2342	-3.06502
Docetaxel	NCI-H2347	-3.90378
Docetaxel	NCI-H2405	-2.50122
Docetaxel	NCI-H2452	-5.92308
Docetaxel	NCI-H28	-5.49238
Docetaxel	NCI-H292	-8.53371
Docetaxel	NCI-H345	-0.341933
Docetaxel	NCI-H358	-2.96981
Docetaxel	NCI-H441	-4.21936
Docetaxel	NCI-H446	-5.05536
Docetaxel	NCI-H460	-6.46479
Docetaxel	NCI-H510A	-3.98677
Docetaxel	NCI-H520	-5.37353
Docetaxel	NCI-H526	-4.72309
Docetaxel	NCI-H596	-3.9731
Docetaxel	NCI-H630	-0.873943
Docetaxel	NCI-H650	-5.88555
Docetaxel	NCI-H661	-5.04295
Docetaxel	NCI-H716	0.18811
Docetaxel	NCI-H727	-3.44376
Docetaxel	NCI-H747	-3.31611
Docetaxel	NCI-H810	-4.84621
Docetaxel	NCI-H82	-5.10541
Docetaxel	NCI-H838	-5.8949
Docetaxel	NCI-N87	-4.34278
Docetaxel	NCI-SNU-1	-1.41857
Docetaxel	NCI-SNU-16	-5.01644
Docetaxel	NCI-SNU-5	-4.9472
Docetaxel	NEC8	-7.28282
Docetaxel	NH-12	-2.51648
Docetaxel	NKM-1	-5.30447
Docetaxel	NMC-G1	-7.35784
Docetaxel	no-10	-4.63055
Docetaxel	no-11	-3.701
Docetaxel	NOS-1	-3.99324
Docetaxel	NTERA-S-cl-D1	-6.95226
Docetaxel	NUGC-3	-5.56123
Docetaxel	NY	-6.38177
Docetaxel	OAW-28	-3.55998
Docetaxel	OAW-42	-3.2808
Docetaxel	OC-314	-5.71296
Docetaxel	OCI-AML2	-2.39825
Docetaxel	OCUB-M	-5.20409
Docetaxel	OE19	-4.9679
Docetaxel	OE33	-4.0854
Docetaxel	OMC-1	-4.46827
Docetaxel	ONS-76	-5.53241
Docetaxel	OPM-2	0.221185
Docetaxel	OS-RC-2	-3.08839
Docetaxel	OVCAR-3	-5.25217
Docetaxel	OVCAR-8	-5.94642
Docetaxel	P12-ICHIKAWA	-0.362323
Docetaxel	P30-OHK	-0.703992
Docetaxel	P31-FUJ	-0.723593
Docetaxel	PA-1	-7.39733
Docetaxel	PANC-03-27	-6.26261
Docetaxel	PANC-10-05	-4.33187
Docetaxel	PC-14	-5.95213
Docetaxel	PF-382	-1.18578
Docetaxel	PFSK-1	-6.35629
Docetaxel	PSN1	-7.22199
Docetaxel	QIMR-WIL	-4.82219
Docetaxel	Raji	-0.570567
Docetaxel	Ramos-2G6-4C10	-5.75888
Docetaxel	RCC10RGB	-0.098965
Docetaxel	RCM-1	-3.29787
Docetaxel	REH	-3.30169
Docetaxel	RERF-LC-MS	-6.55755
Docetaxel	RH-18	-3.07333
Docetaxel	RKO	-6.68459
Docetaxel	RL	-3.61619
Docetaxel	RMG-I	-3.39906
Docetaxel	RO82-W-1	-5.0199
Docetaxel	RPMI-2650	-5.78982
Docetaxel	RPMI-6666	-3.21419
Docetaxel	RPMI-7951	-7.48395
Docetaxel	RPMI-8226	-6.23226
Docetaxel	RPMI-8402	-3.38884
Docetaxel	RPMI-8866	-5.79821
Docetaxel	RS4-11	-3.87957
Docetaxel	RT-112	-6.51476
Docetaxel	RVH-421	-5.15293
Docetaxel	RXF393	-5.88872
Docetaxel	S-117	-3.75867
Docetaxel	Saos-2	-6.17224
Docetaxel	SAS	-6.43822
Docetaxel	SBC-1	-2.94873
Docetaxel	SBC-5	-6.05778
Docetaxel	SCC-15	-4.73863
Docetaxel	SCC-25	-7.07157
Docetaxel	SCC-4	-6.98749
Docetaxel	SCC-9	-6.39816
Docetaxel	SCH	-4.60693
Docetaxel	SF268	-6.20535
Docetaxel	SF295	-4.27299
Docetaxel	SF539	-7.86262
Docetaxel	SHP-77	-1.96271
Docetaxel	SiHa	-5.20679
Docetaxel	SIMA	-3.45293
Docetaxel	SJRH30	-5.14581
Docetaxel	SJSA-1	-7.20213
Docetaxel	SK-CO-1	-6.02353
Docetaxel	SKG-IIIa	-5.64786
Docetaxel	SK-HEP-1	-5.83925
Docetaxel	SK-LMS-1	-7.28557
Docetaxel	SK-LU-1	-4.2507
Docetaxel	SKM-1	-5.41613
Docetaxel	SK-MEL-2	-5.83214
Docetaxel	SK-MEL-24	-3.63712
Docetaxel	SK-MEL-28	-5.96937
Docetaxel	SK-MEL-30	-4.70768
Docetaxel	SK-MEL-5	-5.81297
Docetaxel	SK-MG-1	-6.17366
Docetaxel	SK-N-AS	-4.28491
Docetaxel	SK-N-DZ	-3.52349
Docetaxel	SK-NEP-1	-4.24531
Docetaxel	SK-OV-3	-4.96997
Docetaxel	SK-UT-1	-5.87631
Docetaxel	SN12C	-4.96859
Docetaxel	SNG-M	-6.52607
Docetaxel	SNU-387	-6.36742
Docetaxel	SNU-423	-4.52795
Docetaxel	SNU-449	-0.094789
Docetaxel	SNU-C2B	-4.87549
Docetaxel	SR	-5.6028
Docetaxel	ST486	-0.891313
Docetaxel	SUP-T1	0.174614
Docetaxel	SW1088	-5.59731
Docetaxel	SW1116	-1.28312
Docetaxel	SW13	-6.17872
Docetaxel	SW1417	-5.66899
Docetaxel	SW1463	-3.23278
Docetaxel	SW1573	-4.95392
Docetaxel	SW1710	-7.44796
Docetaxel	SW1783	-4.97853
Docetaxel	SW1990	-4.32976
Docetaxel	SW48	-6.66762
Docetaxel	SW620	-5.14591
Docetaxel	SW626	-4.84854
Docetaxel	SW684	-3.95451
Docetaxel	SW780	-7.22437
Docetaxel	SW837	-2.15804
Docetaxel	SW872	-3.69406
Docetaxel	SW900	-4.75901
Docetaxel	SW948	-2.72498
Docetaxel	SW954	-6.88551
Docetaxel	SW962	-5.60683
Docetaxel	SW982	-6.43969
Docetaxel	T-24	-4.02365
Docetaxel	T47D	-5.21692
Docetaxel	T84	-1.91247
Docetaxel	T98G	-6.51287
Docetaxel	TCCSUP	-4.37446
Docetaxel	TC-YIK	-5.0774
Docetaxel	TE-1	-5.9017
Docetaxel	TE-10	-5.76792
Docetaxel	TE-11	-8.65342
Docetaxel	TE-12	-3.28346
Docetaxel	TE-15	-4.28005
Docetaxel	TE-5	-6.63512
Docetaxel	TE-6	-4.22337
Docetaxel	TE-8	-7.69735
Docetaxel	TE-9	-7.07815
Docetaxel	TGBC11TKB	-4.75032
Docetaxel	TGBC1TKB	-4.50598
Docetaxel	TGBC24TKB	-4.64176
Docetaxel	THP-1	-0.526161
Docetaxel	TI-73	-6.30806
Docetaxel	TK10	-4.38899
Docetaxel	TUR	-5.13868
Docetaxel	TYK-nu	-5.84938
Docetaxel	U031	-5.55244
Docetaxel	U-118-MG	-3.98504
Docetaxel	U251	-5.7802
Docetaxel	U-2-OS	-5.95997
Docetaxel	U-698-M	-1.83887
Docetaxel	U-87-MG	-5.40201
Docetaxel	UACC-257	-3.24726
Docetaxel	UACC-62	-5.5175
Docetaxel	UMC-11	-4.15686
Docetaxel	UM-UC-3	-5.14017
Docetaxel	VA-ES-BJ	-7.76206
Docetaxel	VM-CUB-1	-5.46298
Docetaxel	VMRC-RCZ	-5.79224
Docetaxel	WM-115	-4.87399
Docetaxel	YAPC	-4.17679
Docetaxel	YH-13	-6.91724
Docetaxel	YKG-1	-7.0455
Docetaxel	ZR-75-30	-4.27163
Parthenolide	697	-0.766623
Parthenolide	8-MG-BA	3.06463
Parthenolide	A101D	2.65339
Parthenolide	A253	6.12053
Parthenolide	A3-KAW	0.827719
Parthenolide	A498	5.97968
Parthenolide	A4-Fuk	5.48689
Parthenolide	ACN	4.50278
Parthenolide	ALL-PO	2.98354
Parthenolide	AM-38	4.1135
Parthenolide	ARH-77	3.62084
Parthenolide	ATN-1	5.03656
Parthenolide	BB30-HNC	3.67703
Parthenolide	BB49-HNC	5.65015
Parthenolide	BB65-RCC	2.82291
Parthenolide	BC-1	4.11857
Parthenolide	BC-3	3.53661
Parthenolide	BE-13	6.86784
Parthenolide	BL-70	5.82212
Parthenolide	BV-173	3.33686
Parthenolide	C2BBe1	3.22048
Parthenolide	CA46	5.98922
Parthenolide	CAL-148	6.85321
Parthenolide	Calu-6	5.56492
Parthenolide	CAS-1	3.65329
Parthenolide	CCRF-CEM	5.54518
Parthenolide	CESS	3.82462
Parthenolide	CGTH-W-1	6.04901
Parthenolide	CMK	3.01323
Parthenolide	COLO-320-HSR	3.31427
Parthenolide	COLO-668	6.54031
Parthenolide	COLO-684	6.461
Parthenolide	COLO-800	6.33398
Parthenolide	COLO-824	6.26377
Parthenolide	COR-L279	3.37143
Parthenolide	COR-L88	6.44005
Parthenolide	CP66-MEL	4.97342
Parthenolide	CPC-N	6.03279
Parthenolide	CTV-1	4.30611
Parthenolide	CW-2	7.07253
Parthenolide	D-247MG	3.03499
Parthenolide	D-263MG	6.10449
Parthenolide	D-283MED	3.26635
Parthenolide	D-336MG	3.96638
Parthenolide	D-502MG	3.9627
Parthenolide	D-542MG	3.95533
Parthenolide	DB	7.14492
Parthenolide	DEL	1.85298
Parthenolide	DG-75	6.95351
Parthenolide	DJM-1	4.61499
Parthenolide	DMS-153	5.17011
Parthenolide	DMS-79	6.4425
Parthenolide	DOHH-2	5.7936
Parthenolide	DSH1	6.29758
Parthenolide	EB2	6.51447
Parthenolide	EB-3	5.43404
Parthenolide	ECC12	5.066
Parthenolide	ECC4	6.53941
Parthenolide	EC-GI-10	6.1045
Parthenolide	EM-2	3.85558
Parthenolide	ES1	3.85459
Parthenolide	ES3	6.81776
Parthenolide	ES5	6.77577
Parthenolide	ES6	5.64543
Parthenolide	ES7	5.27209
Parthenolide	ES8	3.78272
Parthenolide	ETK-1	5.4859
Parthenolide	EVSA-T	3.95074
Parthenolide	EW-1	5.75741
Parthenolide	EW-11	5.95873
Parthenolide	EW-12	5.04803
Parthenolide	EW-13	6.5366
Parthenolide	EW-16	5.98401
Parthenolide	EW-18	4.40535
Parthenolide	EW-22	5.3947
Parthenolide	EW-24	6.2516
Parthenolide	GAK	3.44506
Parthenolide	GCIY	1.78838
Parthenolide	GDM-1	4.38357
Parthenolide	GI-1	4.29852
Parthenolide	GI-ME-N	3.14379
Parthenolide	GOTO	5.36877
Parthenolide	GR-ST	4.4949
Parthenolide	GT3TKB	6.02742
Parthenolide	H9	0.834824
Parthenolide	HAL-01	2.53674
Parthenolide	HC-1	5.19643
Parthenolide	HCC1187	3.00164
Parthenolide	HCC1599	4.4521
Parthenolide	HCC2157	4.8558
Parthenolide	HCC2218	6.52311
Parthenolide	HCC2998	4.8334
Parthenolide	HD-MY-Z	4.21409
Parthenolide	H-EMC-SS	5.83214
Parthenolide	HH	5.73632
Parthenolide	HL-60	4.17939
Parthenolide	HOP-62	3.6153
Parthenolide	HT	6.68425
Parthenolide	HT-144	5.90658
Parthenolide	HUTU-80	2.56514
Parthenolide	IM-9	5.33944
Parthenolide	IMR-5	6.74145
Parthenolide	IST-MEL1	6.04369
Parthenolide	IST-MES1	5.59268
Parthenolide	IST-SL1	5.10152
Parthenolide	IST-SL2	4.8489
Parthenolide	JAR	6.90652
Parthenolide	JiyoyeP-2003	2.14236
Parthenolide	J-RT3-T3-5	3.1717
Parthenolide	JVM-2	6.48839
Parthenolide	JVM-3	5.82482
Parthenolide	K052	5.01163
Parthenolide	KALS-1	4.08375
Parthenolide	KARPAS-299	6.80704
Parthenolide	KARPAS-45	4.77417
Parthenolide	KASUMI-1	6.35193
Parthenolide	KGN	2.12944
Parthenolide	KINGS-1	5.44519
Parthenolide	KM12	3.71324
Parthenolide	KMOE-2	3.46829
Parthenolide	KNS-42	5.69554
Parthenolide	KNS-81-FD	5.69613
Parthenolide	KP-N-YN	3.95634
Parthenolide	KP-N-YS	5.05389
Parthenolide	KS-1	1.7068
Parthenolide	KURAMOCHI	4.86368
Parthenolide	KY821	4.36705
Parthenolide	L-363	5.90514
Parthenolide	L-428	6.3414
Parthenolide	L-540	5.53897
Parthenolide	LAMA-84	5.58152
Parthenolide	LAN-6	6.67302
Parthenolide	LB2241-RCC	4.84414
Parthenolide	LB2518-MEL	4.34457
Parthenolide	LB373-MEL-D	5.69628
Parthenolide	LB647-SCLC	4.78525
Parthenolide	LB771-HNC	6.18021
Parthenolide	LB831-BLC	5.65811
Parthenolide	LB996-RCC	5.26324
Parthenolide	LC-1F	6.53489
Parthenolide	LC4-1	4.83737
Parthenolide	LNCaP-Clone-FGC	6.87526
Parthenolide	LOUCY	3.52656
Parthenolide	LOXIMVI	6.34127
Parthenolide	LP-1	4.41129
Parthenolide	LS-1034	5.74994
Parthenolide	LS-123	5.63065
Parthenolide	LS-411N	4.28955
Parthenolide	LS-513	6.69937
Parthenolide	LU-134-A	5.08217
Parthenolide	LU-139	4.17754
Parthenolide	LU-65	6.23146
Parthenolide	LXF-289	4.07518
Parthenolide	MDA-MB-134-VI	6.93706
Parthenolide	MEG-01	3.7131
Parthenolide	MFH-ino	4.14399
Parthenolide	MHH-NB-11	3.65679
Parthenolide	MHH-PREB-1	2.66959
Parthenolide	ML-2	3.34808
Parthenolide	MMAC-SF	4.54869
Parthenolide	MN-60	5.95219
Parthenolide	MOLT-4	2.91041
Parthenolide	MONO-MAC-6	6.01195
Parthenolide	MPP-89	3.39052
Parthenolide	MRK-nu-1	0.698641
Parthenolide	MS-1	6.41743
Parthenolide	MSTO-211H	6.6645
Parthenolide	MZ7-mel	3.40864
Parthenolide	NALM-6	3.49702
Parthenolide	NB1	5.91205
Parthenolide	NB12	5.51658
Parthenolide	NB13	4.56189
Parthenolide	NB14	4.81093
Parthenolide	NB17	0.539962
Parthenolide	NB5	5.62729
Parthenolide	NB6	5.9186
Parthenolide	NB69	6.60856
Parthenolide	NB7	4.67105
Parthenolide	NBsusSR	5.12963
Parthenolide	NCI-H1092	3.57758
Parthenolide	NCI-H1155	3.1332
Parthenolide	NCI-H1299	5.88566
Parthenolide	NCI-H1304	3.14279
Parthenolide	NCI-H1355	2.03381
Parthenolide	NCI-H1436	5.81595
Parthenolide	NCI-H1522	6.39319
Parthenolide	NCI-H1666	7.01569
Parthenolide	NCI-H1770	3.07244
Parthenolide	NCI-H1838	6.47857
Parthenolide	NCI-H1975	5.06219
Parthenolide	NCI-H2081	6.09164
Parthenolide	NCI-H209	6.91222
Parthenolide	NCI-H2126	5.36081
Parthenolide	NCI-H2141	5.97231
Parthenolide	NCI-H2171	2.53623
Parthenolide	NCI-H2196	7.07746
Parthenolide	NCI-H2227	6.34888
Parthenolide	NCI-H226	5.57752
Parthenolide	NCI-H23	7.02238
Parthenolide	NCI-H345	3.83668
Parthenolide	NCI-H378	6.5702
Parthenolide	NCI-H446	5.30449
Parthenolide	NCI-H510A	6.45401
Parthenolide	NCI-H526	4.49593
Parthenolide	NCI-H716	6.22859
Parthenolide	NCI-H747	3.75948
Parthenolide	NCI-H82	6.62604
Parthenolide	NCI-SNU-1	3.78853
Parthenolide	NCI-SNU-16	4.57742
Parthenolide	NCI-SNU-5	5.06403
Parthenolide	NEC8	5.17217
Parthenolide	NH-12	5.21
Parthenolide	NKM-1	3.59284
Parthenolide	NMC-G1	5.86371
Parthenolide	no-10	0.289513
Parthenolide	no-11	3.94973
Parthenolide	NOS-1	5.74632
Parthenolide	NTERA-S-cl-D1	4.33772
Parthenolide	OCI-AML2	6.41069
Parthenolide	OCUB-M	5.04184
Parthenolide	OMC-1	6.16568
Parthenolide	ONS-76	5.27136
Parthenolide	OPM-2	4.16544
Parthenolide	OS-RC-2	1.69012
Parthenolide	P30-OHK	4.81871
Parthenolide	P31-FUJ	7.35326
Parthenolide	PF-382	3.27755
Parthenolide	PSN1	3.43506
Parthenolide	QIMR-WIL	2.90475
Parthenolide	Raji	3.28414
Parthenolide	Ramos-2G6-4C10	5.91303
Parthenolide	RCC10RGB	4.3591
Parthenolide	REH	5.203
Parthenolide	RKO	1.94426
Parthenolide	RL	5.19601
Parthenolide	RPMI-6666	3.86236
Parthenolide	RPMI-8226	1.94167
Parthenolide	RPMI-8402	6.21405
Parthenolide	RPMI-8866	6.29825
Parthenolide	RS4-11	4.98195
Parthenolide	RXF393	5.175
Parthenolide	SBC-1	4.7281
Parthenolide	SCC-3	1.02951
Parthenolide	SCH	6.14871
Parthenolide	SCLC-21H	6.21784
Parthenolide	SF268	2.53884
Parthenolide	SF539	0.90544
Parthenolide	SHP-77	6.26448
Parthenolide	SIMA	3.67923
Parthenolide	SJSA-1	4.02443
Parthenolide	SK-LMS-1	2.75575
Parthenolide	SKM-1	6.94411
Parthenolide	SK-MEL-2	6.76839
Parthenolide	SK-N-DZ	1.53725
Parthenolide	SK-NEP-1	2.83205
Parthenolide	SK-UT-1	0.059772
Parthenolide	SR	3.02117
Parthenolide	ST486	2.7619
Parthenolide	SUP-T1	6.59888
Parthenolide	SW684	5.30118
Parthenolide	SW872	3.33627
Parthenolide	SW954	4.23165
Parthenolide	SW962	3.4582
Parthenolide	TC-YIK	5.95637
Parthenolide	TE-1	3.36194
Parthenolide	TE-10	4.42169
Parthenolide	TE-12	3.46668
Parthenolide	TE-15	6.24997
Parthenolide	TE-5	3.45286
Parthenolide	TE-6	6.01329
Parthenolide	TE-8	6.16985
Parthenolide	TE-9	5.21141
Parthenolide	TGBC1TKB	5.92255
Parthenolide	THP-1	6.94376
Parthenolide	TK10	4.64869
Parthenolide	TUR	6.71158
Parthenolide	U-698-M	8.26346
Parthenolide	U-87-MG	3.25209
Parthenolide	UACC-257	1.74243
Parthenolide	UACC-812	7.12306
Parthenolide	VA-ES-BJ	4.09471
Rapamycin	697	-5.07056
Rapamycin	8-MG-BA	-0.542108
Rapamycin	A101D	-3.4229
Rapamycin	A253	1.39153
Rapamycin	A3-KAW	-5.81119
Rapamycin	A498	2.23658
Rapamycin	A4-Fuk	-4.33371
Rapamycin	ACN	-1.91903
Rapamycin	ALL-PO	1.57707
Rapamycin	AM-38	0.26789
Rapamycin	ARH-77	-2.94121
Rapamycin	ATN-1	0.23277
Rapamycin	BB30-HNC	-0.945913
Rapamycin	BB49-HNC	0.551502
Rapamycin	BB65-RCC	-2.12083
Rapamycin	BC-1	-3.46534
Rapamycin	BC-3	-2.3108
Rapamycin	BE-13	-5.81299
Rapamycin	BL-70	-3.5621
Rapamycin	BOKU	1.8681
Rapamycin	BV-173	-2.47733
Rapamycin	C2BBe1	-1.78524
Rapamycin	CA46	2.19176
Rapamycin	CAL-148	0.848498
Rapamycin	Calu-6	1.81696
Rapamycin	CAS-1	1.14329
Rapamycin	CCRF-CEM	-5.3101
Rapamycin	CESS	-4.33299
Rapamycin	CGTH-W-1	-0.053267
Rapamycin	CMK	-2.47503
Rapamycin	COLO-320-HSR	1.49161
Rapamycin	COLO-668	1.0392
Rapamycin	COLO-684	-3.22377
Rapamycin	COLO-800	-1.44697
Rapamycin	COLO-824	1.06391
Rapamycin	COR-L279	-2.43897
Rapamycin	COR-L88	2.79203
Rapamycin	CP66-MEL	1.33262
Rapamycin	CP67-MEL	-1.61256
Rapamycin	CPC-N	-0.284419
Rapamycin	CTV-1	-0.294501
Rapamycin	CW-2	1.76808
Rapamycin	D-247MG	1.9521
Rapamycin	D-263MG	1.44211
Rapamycin	D-283MED	1.43232
Rapamycin	D-336MG	2.12837
Rapamycin	D-502MG	1.14546
Rapamycin	DB	0.240918
Rapamycin	DEL	-4.01788
Rapamycin	DG-75	0.150871
Rapamycin	DJM-1	0.957933
Rapamycin	DMS-153	1.11784
Rapamycin	DMS-79	0.313834
Rapamycin	DOHH-2	-5.69796
Rapamycin	DSH1	-0.778907
Rapamycin	EB2	4.80471
Rapamycin	EB-3	-2.94364
Rapamycin	ECC4	-3.10601
Rapamycin	EC-GI-10	3.05419
Rapamycin	EHEB	-1.08612
Rapamycin	EM-2	-3.25619
Rapamycin	ES1	1.06429
Rapamycin	ES3	2.71272
Rapamycin	ES5	2.71328
Rapamycin	ES6	-5.67582
Rapamycin	ES7	2.92009
Rapamycin	ES8	-1.48747
Rapamycin	ETK-1	-5.86961
Rapamycin	EVSA-T	0.776178
Rapamycin	EW-1	-6.13227
Rapamycin	EW-11	0.083814
Rapamycin	EW-12	-1.41428
Rapamycin	EW-13	5.54895
Rapamycin	EW-16	-3.61669
Rapamycin	EW-18	1.95627
Rapamycin	EW-22	1.6667
Rapamycin	EW-24	2.17081
Rapamycin	GAK	-0.392599
Rapamycin	GCIY	-2.92882
Rapamycin	GDM-1	-1.40432
Rapamycin	GI-1	-2.65371
Rapamycin	GI-ME-N	1.10162
Rapamycin	GOTO	2.80211
Rapamycin	GR-ST	-7.07529
Rapamycin	GT3TKB	1.06145
Rapamycin	H9	-2.5638
Rapamycin	HAL-01	-0.943504
Rapamycin	HC-1	-1.09214
Rapamycin	HCC1187	-1.18008
Rapamycin	HCC1599	-1.34145
Rapamycin	HCC2157	1.26194
Rapamycin	HCC2218	2.43349
Rapamycin	HCE-4	-0.738848
Rapamycin	HD-MY-Z	0.151996
Rapamycin	H-EMC-SS	-0.366399
Rapamycin	HH	-4.47467
Rapamycin	HL-60	0.238692
Rapamycin	HOP-62	-2.06445
Rapamycin	HT	-4.03984
Rapamycin	HT-144	-1.7992
Rapamycin	HUTU-80	-5.4205
Rapamycin	IA-LM	-2.68633
Rapamycin	IM-9	2.44327
Rapamycin	IMR-5	3.08417
Rapamycin	IST-MEL1	-2.10059
Rapamycin	IST-MES1	1.78414
Rapamycin	IST-SL1	2.18216
Rapamycin	IST-SL2	-1.56722
Rapamycin	JAR	-0.824122
Rapamycin	JiyoyeP-2003	-4.51553
Rapamycin	J-RT3-T3-5	-5.04238
Rapamycin	JVM-2	1.21323
Rapamycin	JVM-3	2.92943
Rapamycin	K052	1.21778
Rapamycin	KALS-1	-5.02689
Rapamycin	KARPAS-299	-2.78358
Rapamycin	KARPAS-45	-0.434488
Rapamycin	KASUMI-1	0.783056
Rapamycin	KGN	-2.34042
Rapamycin	KINGS-1	-2.96521
Rapamycin	KM12	0.878959
Rapamycin	KMOE-2	1.26481
Rapamycin	KNS-42	-0.533056
Rapamycin	KNS-81-FD	0.861284
Rapamycin	KP-N-RT-BM-1	2.07069
Rapamycin	KP-N-YN	0.671201
Rapamycin	KP-N-YS	3.08534
Rapamycin	KS-1	-6.00984
Rapamycin	KURAMOCHI	-0.419298
Rapamycin	KY821	2.37612
Rapamycin	L-363	-3.10717
Rapamycin	L-428	-1.72765
Rapamycin	L-540	0.276365
Rapamycin	LAMA-84	1.45959
Rapamycin	LAN-6	2.11626
Rapamycin	LB2241-RCC	1.05375
Rapamycin	LB2518-MEL	2.54014
Rapamycin	LB373-MEL-D	1.47428
Rapamycin	LB647-SCLC	-1.11257
Rapamycin	LB771-HNC	1.06797
Rapamycin	LB831-BLC	2.27883
Rapamycin	LB996-RCC	-2.37054
Rapamycin	LC-1F	-2.22513
Rapamycin	LC4-1	-2.44507
Rapamycin	LNCaP-Clone-FGC	3.07624
Rapamycin	LOUCY	0.436041
Rapamycin	LOXIMVI	3.32522
Rapamycin	LP-1	1.68879
Rapamycin	LS-1034	-0.187555
Rapamycin	LS-123	-0.228545
Rapamycin	LS-411N	-2.55662
Rapamycin	LS-513	2.1513
Rapamycin	LU-134-A	1.11654
Rapamycin	LU-139	-0.972819
Rapamycin	LU-65	1.75158
Rapamycin	LXF-289	0.549672
Rapamycin	MDA-MB-134-VI	-3.12321
Rapamycin	MEG-01	-1.59966
Rapamycin	MFH-ino	-1.44459
Rapamycin	MHH-NB-11	2.88861
Rapamycin	MHH-PREB-1	-3.4284
Rapamycin	ML-2	0.347335
Rapamycin	MMAC-SF	1.82222
Rapamycin	MN-60	-1.18639
Rapamycin	MOLT-4	-2.33526
Rapamycin	MONO-MAC-6	-0.278489
Rapamycin	MPP-89	1.45233
Rapamycin	MRK-nu-1	-13.9837
Rapamycin	MS-1	2.07448
Rapamycin	MSTO-211H	-0.494727
Rapamycin	MZ7-mel	1.68768
Rapamycin	NALM-6	1.10172
Rapamycin	NB1	-0.955941
Rapamycin	NB13	-5.43539
Rapamycin	NB14	1.41216
Rapamycin	NB17	2.59957
Rapamycin	NB5	5.9007
Rapamycin	NB6	1.1577
Rapamycin	NB69	1.19964
Rapamycin	NB7	-0.205619
Rapamycin	NBsusSR	-1.18031
Rapamycin	NCI-H1092	1.66119
Rapamycin	NCI-H1155	1.13658
Rapamycin	NCI-H1299	2.84253
Rapamycin	NCI-H1304	-2.86077
Rapamycin	NCI-H1355	-6.89895
Rapamycin	NCI-H1436	1.04947
Rapamycin	NCI-H1522	0.253764
Rapamycin	NCI-H1666	3.29257
Rapamycin	NCI-H1770	2.12585
Rapamycin	NCI-H1838	2.19567
Rapamycin	NCI-H1975	-0.703426
Rapamycin	NCI-H2081	0.236152
Rapamycin	NCI-H209	-2.43711
Rapamycin	NCI-H2126	-0.319002
Rapamycin	NCI-H2141	1.15516
Rapamycin	NCI-H2171	3.18836
Rapamycin	NCI-H2196	1.42832
Rapamycin	NCI-H226	2.76486
Rapamycin	NCI-H23	2.58343
Rapamycin	NCI-H345	-0.058457
Rapamycin	NCI-H446	0.278546
Rapamycin	NCI-H510A	3.06824
Rapamycin	NCI-H526	-2.36886
Rapamycin	NCI-H716	0.329205
Rapamycin	NCI-H747	0.561593
Rapamycin	NCI-H82	1.82534
Rapamycin	NCI-SNU-1	2.39987
Rapamycin	NCI-SNU-16	1.73002
Rapamycin	NCI-SNU-5	-0.371053
Rapamycin	NEC8	2.11709
Rapamycin	NH-12	0.310229
Rapamycin	NKM-1	0.813028
Rapamycin	NMC-G1	-3.39126
Rapamycin	no-10	-4.92154
Rapamycin	no-11	-2.48605
Rapamycin	NOS-1	-7.04567
Rapamycin	NTERA-S-cl-D1	-7.72196
Rapamycin	OCI-AML2	1.43387
Rapamycin	OCUB-M	-12.1592
Rapamycin	OMC-1	0.66817
Rapamycin	ONS-76	0.428977
Rapamycin	OPM-2	-5.48457
Rapamycin	OS-RC-2	-7.33574
Rapamycin	P30-OHK	1.54026
Rapamycin	P31-FUJ	3.45118
Rapamycin	PF-382	-2.33518
Rapamycin	PSN1	-1.41591
Rapamycin	QIMR-WIL	-4.43563
Rapamycin	Raji	-2.41105
Rapamycin	Ramos-2G6-4C10	-6.53161
Rapamycin	RCC10RGB	0.67201
Rapamycin	REH	2.03876
Rapamycin	RKO	-2.98998
Rapamycin	RL	3.01494
Rapamycin	RPMI-6666	-3.7123
Rapamycin	RPMI-8226	-6.73257
Rapamycin	RPMI-8402	-3.82729
Rapamycin	RPMI-8866	3.28624
Rapamycin	RS4-11	1.83402
Rapamycin	RXF393	-0.875993
Rapamycin	SBC-1	-2.2279
Rapamycin	SCC-15	2.79648
Rapamycin	SCC-3	0.033568
Rapamycin	SCLC-21H	0.461099
Rapamycin	SF268	1.31252
Rapamycin	SF539	-11.3646
Rapamycin	SHP-77	2.34248
Rapamycin	SIMA	2.80216
Rapamycin	SJSA-1	-1.30395
Rapamycin	SK-LMS-1	-5.99347
Rapamycin	SKM-1	2.28845
Rapamycin	SK-MEL-2	1.583
Rapamycin	SK-N-DZ	0.757408
Rapamycin	SK-NEP-1	-4.73439
Rapamycin	SK-UT-1	-4.08556
Rapamycin	SNU-C2B	1.85781
Rapamycin	SR	-4.46983
Rapamycin	ST486	-1.21693
Rapamycin	SUP-T1	2.66813
Rapamycin	SW684	0.67345
Rapamycin	SW872	-7.07447
Rapamycin	SW954	1.24615
Rapamycin	SW962	-0.289769
Rapamycin	SW982	-1.15597
Rapamycin	TC-YIK	1.60531
Rapamycin	TE-1	-0.436772
Rapamycin	TE-10	-5.71512
Rapamycin	TE-11	-2.56179
Rapamycin	TE-12	-0.834117
Rapamycin	TE-15	-6.59796
Rapamycin	TE-5	-0.123795
Rapamycin	TE-6	-5.8905
Rapamycin	TE-8	0.720562
Rapamycin	TE-9	1.42931
Rapamycin	TGBC1TKB	-5.91936
Rapamycin	TGBC24TKB	-5.2015
Rapamycin	THP-1	2.2995
Rapamycin	TK10	-0.087704
Rapamycin	TUR	-1.01073
Rapamycin	U-698-M	2.05964
Rapamycin	U-87-MG	1.62819
Rapamycin	UACC-257	1.48055
Rapamycin	UACC-812	1.54577
Rapamycin	VA-ES-BJ	-7.232
Thapsigargin	697	-7.7628
Thapsigargin	5637	-4.47226
Thapsigargin	22RV1	-6.7496
Thapsigargin	23132-87	-3.4608
Thapsigargin	639-V	-7.57756
Thapsigargin	769-P	-3.43175
Thapsigargin	786-0	-10.6056
Thapsigargin	8505C	-9.48221
Thapsigargin	8-MG-BA	-6.21713
Thapsigargin	A101D	-5.3353
Thapsigargin	A172	-8.27705
Thapsigargin	A204	-4.05759
Thapsigargin	A2058	-5.91794
Thapsigargin	A253	-6.36066
Thapsigargin	A2780	-8.5354
Thapsigargin	A375	-9.32447
Thapsigargin	A3-KAW	-6.22385
Thapsigargin	A427	-6.15425
Thapsigargin	A431	-5.49371
Thapsigargin	A498	1.52717
Thapsigargin	A4-Fuk	-9.86873
Thapsigargin	A673	-4.92861
Thapsigargin	ABC-1	-5.74716
Thapsigargin	ACHN	-3.55555
Thapsigargin	ACN	-5.36226
Thapsigargin	ALL-PO	-4.11932
Thapsigargin	AM-38	-4.21239
Thapsigargin	AN3-CA	-8.43209
Thapsigargin	ARH-77	-2.58956
Thapsigargin	AsPC-1	0.129183
Thapsigargin	ATN-1	-3.44092
Thapsigargin	BB30-HNC	-6.92372
Thapsigargin	BB49-HNC	2.61025
Thapsigargin	BB65-RCC	-5.28248
Thapsigargin	BC-1	-3.76514
Thapsigargin	BC-3	-5.40115
Thapsigargin	BCPAP	-7.7108
Thapsigargin	BE-13	-4.91304
Thapsigargin	BEN	-4.2758
Thapsigargin	BFTC-909	-6.94016
Thapsigargin	BHT-101	-2.42929
Thapsigargin	BHY	-6.09316
Thapsigargin	BL-70	-4.73091
Thapsigargin	BOKU	-0.394957
Thapsigargin	BPH-1	-7.41929
Thapsigargin	BT-20	-0.641943
Thapsigargin	BV-173	-4.51537
Thapsigargin	BxPC-3	-5.03141
Thapsigargin	C2BBe1	-7.64224
Thapsigargin	C32	-1.17293
Thapsigargin	CA46	-5.81429
Thapsigargin	Ca9-22	-3.78196
Thapsigargin	CAKI-1	-2.48352
Thapsigargin	CAL-120	-3.12153
Thapsigargin	CAL-12T	-8.96372
Thapsigargin	CAL-148	1.35577
Thapsigargin	CAL-27	-8.68885
Thapsigargin	CAL-33	-3.48488
Thapsigargin	CAL-39	-8.00525
Thapsigargin	CAL-51	-6.93689
Thapsigargin	CAL-54	2.04239
Thapsigargin	CAL-62	-2.63683
Thapsigargin	Calu-1	-6.16563
Thapsigargin	Calu-3	-0.66144
Thapsigargin	Calu-6	-5.34225
Thapsigargin	CAMA-1	-4.56108
Thapsigargin	Caov-3	-3.29155
Thapsigargin	Caov-4	-2.37345
Thapsigargin	CAPAN-1	-4.30834
Thapsigargin	Capan-2	-10.7414
Thapsigargin	CaR-1	-4.75383
Thapsigargin	CAS-1	-2.13772
Thapsigargin	Ca-Ski	-3.43524
Thapsigargin	CCF-STTG1	-2.69869
Thapsigargin	CCRF-CEM	-3.47625
Thapsigargin	CESS	-3.3421
Thapsigargin	CFPAC-1	-4.31113
Thapsigargin	CGTH-W-1	-10.7769
Thapsigargin	ChaGo-K-1	-5.71713
Thapsigargin	CHL-1	-4.38314
Thapsigargin	CHP-212	-5.80869
Thapsigargin	CMK	-3.40139
Thapsigargin	COLO-205	-5.75935
Thapsigargin	COLO-320-HSR	-3.03741
Thapsigargin	COLO-668	-3.92824
Thapsigargin	COLO-678	-0.085699
Thapsigargin	COLO-679	-9.12115
Thapsigargin	COLO-680N	-4.016
Thapsigargin	COLO-684	-1.06523
Thapsigargin	COLO-741	-4.51979
Thapsigargin	COLO-800	-2.97096
Thapsigargin	COLO-824	-2.73912
Thapsigargin	COR-L105	-4.46148
Thapsigargin	COR-L23	-7.19635
Thapsigargin	COR-L279	-3.31588
Thapsigargin	COR-L88	-1.3228
Thapsigargin	CP66-MEL	-5.62791
Thapsigargin	CPC-N	-4.60251
Thapsigargin	CTV-1	-5.25985
Thapsigargin	CW-2	4.87745
Thapsigargin	D-263MG	-3.29175
Thapsigargin	D-283MED	-9.38472
Thapsigargin	D-502MG	-1.0695
Thapsigargin	D-542MG	-4.972
Thapsigargin	Daoy	-5.23191
Thapsigargin	DB	-5.97047
Thapsigargin	DBTRG-05MG	-4.44411
Thapsigargin	DEL	-4.5717
Thapsigargin	Detroit562	-5.98472
Thapsigargin	DG-75	0.161941
Thapsigargin	DJM-1	-2.90515
Thapsigargin	DK-MG	-3.05347
Thapsigargin	DMS-153	-3.91866
Thapsigargin	DMS-273	-8.62244
Thapsigargin	DMS-53	-0.968516
Thapsigargin	DMS-79	4.29112
Thapsigargin	DOHH-2	-3.80504
Thapsigargin	DOK	1.32429
Thapsigargin	DoTc2-4510	-4.39119
Thapsigargin	DSH1	-4.27689
Thapsigargin	DU-145	-4.75264
Thapsigargin	DV-90	-3.54833
Thapsigargin	EB2	-4.56342
Thapsigargin	EB-3	-3.96534
Thapsigargin	ECC4	0.343507
Thapsigargin	EC-GI-10	-1.03514
Thapsigargin	EFM-19	2.26102
Thapsigargin	EFO-21	-4.11098
Thapsigargin	EFO-27	-3.67356
Thapsigargin	EGI-1	-3.82837
Thapsigargin	EHEB	-2.36365
Thapsigargin	EM-2	-2.89359
Thapsigargin	EPLC-272H	-3.60718
Thapsigargin	ES1	-10.2187
Thapsigargin	ES3	-5.4961
Thapsigargin	ES5	-3.91217
Thapsigargin	ES6	-8.87337
Thapsigargin	ES7	-3.85759
Thapsigargin	ES8	-4.0118
Thapsigargin	ESS-1	-4.8816
Thapsigargin	ETK-1	-8.11488
Thapsigargin	EVSA-T	-2.10757
Thapsigargin	EW-1	-5.5513
Thapsigargin	EW-11	-2.90446
Thapsigargin	EW-13	-6.07087
Thapsigargin	EW-16	-7.42118
Thapsigargin	EW-18	-6.15989
Thapsigargin	EW-24	-1.9007
Thapsigargin	EW-7	-5.06016
Thapsigargin	FADU	-1.77918
Thapsigargin	FTC-133	1.99543
Thapsigargin	G-361	-4.54053
Thapsigargin	G-401	-3.68455
Thapsigargin	GAK	-1.61342
Thapsigargin	GAMG	-4.72572
Thapsigargin	GCIY	-2.92889
Thapsigargin	GCT	-5.23957
Thapsigargin	GDM-1	-1.46869
Thapsigargin	GI-1	-7.50686
Thapsigargin	GI-ME-N	-4.00518
Thapsigargin	GMS-10	3.41494
Thapsigargin	GOTO	-2.98534
Thapsigargin	GP5d	-3.17689
Thapsigargin	GR-ST	-4.55597
Thapsigargin	GT3TKB	-4.40472
Thapsigargin	H4	-6.22351
Thapsigargin	H9	-10.4179
Thapsigargin	HAL-01	-1.20078
Thapsigargin	HC-1	-2.21257
Thapsigargin	HCC1143	-6.17923
Thapsigargin	HCC1187	-0.68281
Thapsigargin	HCC1395	-5.76044
Thapsigargin	HCC1419	1.74662
Thapsigargin	HCC1599	-1.63964
Thapsigargin	HCC1806	-6.03095
Thapsigargin	HCC1937	-6.98372
Thapsigargin	HCC1954	-3.69399
Thapsigargin	HCC2157	-5.65877
Thapsigargin	HCC2218	-2.83121
Thapsigargin	HCC2998	-8.96826
Thapsigargin	HCC38	-6.59509
Thapsigargin	HCC70	-3.78908
Thapsigargin	HCE-4	-5.46197
Thapsigargin	HCT-116	-6.96652
Thapsigargin	HCT-15	-1.86594
Thapsigargin	HD-MY-Z	-4.0453
Thapsigargin	HEC-1	-3.20802
Thapsigargin	H-EMC-SS	-8.42604
Thapsigargin	HGC-27	-8.94247
Thapsigargin	HH	-2.34408
Thapsigargin	HL-60	0.140999
Thapsigargin	HLE	-5.89483
Thapsigargin	HMV-II	-4.98011
Thapsigargin	HN	1.60714
Thapsigargin	HO-1-N-1	-0.34126
Thapsigargin	HOP-62	-7.41648
Thapsigargin	HOP-92	-5.24795
Thapsigargin	HOS	-6.23625
Thapsigargin	HPAF-II	-2.78173
Thapsigargin	Hs-578-T	-0.561021
Thapsigargin	HSC-3	-4.48644
Thapsigargin	HSC-4	-0.14769
Thapsigargin	HT	-5.16732
Thapsigargin	HT-1080	-9.09665
Thapsigargin	HT-1376	-5.89697
Thapsigargin	HT-144	-7.56486
Thapsigargin	HT-29	-5.22044
Thapsigargin	HT-3	-3.82971
Thapsigargin	HT55	-0.295425
Thapsigargin	HTC-C3	-3.83157
Thapsigargin	HuCCT1	-5.44257
Thapsigargin	HuH-7	-8.33672
Thapsigargin	HuO-3N1	-3.14083
Thapsigargin	HuO9	4.11485
Thapsigargin	HuP-T3	-4.0129
Thapsigargin	HuP-T4	-6.64188
Thapsigargin	HUTU-80	-7.32751
Thapsigargin	IA-LM	-6.038
Thapsigargin	IGR-1	-4.55564
Thapsigargin	IM-9	3.35602
Thapsigargin	IMR-5	-4.16369
Thapsigargin	IPC-298	-5.03015
Thapsigargin	IST-MEL1	-7.14654
Thapsigargin	IST-MES1	-1.97764
Thapsigargin	IST-SL1	-3.72248
Thapsigargin	IST-SL2	-4.99617
Thapsigargin	J82	-4.8396
Thapsigargin	JAR	4.11491
Thapsigargin	JEG-3	-4.62754
Thapsigargin	JiyoyeP-2003	-4.93265
Thapsigargin	J-RT3-T3-5	-1.96118
Thapsigargin	JVM-2	2.77778
Thapsigargin	JVM-3	-3.39174
Thapsigargin	K052	-0.702199
Thapsigargin	KALS-1	-7.56853
Thapsigargin	KARPAS-299	-3.33419
Thapsigargin	KARPAS-45	-4.821
Thapsigargin	KGN	-8.41209
Thapsigargin	KINGS-1	-4.88112
Thapsigargin	KM12	-4.30944
Thapsigargin	KMOE-2	-2.40138
Thapsigargin	KNS-42	-4.0809
Thapsigargin	KNS-81-FD	1.02779
Thapsigargin	KOSC-2	-0.855636
Thapsigargin	KP-4	-5.93677
Thapsigargin	KP-N-YN	-3.61235
Thapsigargin	KP-N-YS	-4.8214
Thapsigargin	KS-1	-5.6227
Thapsigargin	KU-19-19	-2.52577
Thapsigargin	KURAMOCHI	-5.21332
Thapsigargin	KY821	-7.36032
Thapsigargin	KYSE-140	-9.28905
Thapsigargin	KYSE-180	-6.75568
Thapsigargin	KYSE-270	-6.51058
Thapsigargin	KYSE-410	-9.01794
Thapsigargin	KYSE-450	-7.16056
Thapsigargin	KYSE-510	-7.94925
Thapsigargin	KYSE-520	-3.87552
Thapsigargin	KYSE-70	-8.61976
Thapsigargin	L-363	-7.09102
Thapsigargin	L-428	2.8172
Thapsigargin	L-540	-2.58756
Thapsigargin	LAMA-84	-3.94048
Thapsigargin	LAN-6	-0.399752
Thapsigargin	LB2241-RCC	-2.71748
Thapsigargin	LB2518-MEL	-4.05618
Thapsigargin	LB373-MEL-D	-3.53795
Thapsigargin	LB647-SCLC	-5.32648
Thapsigargin	LB771-HNC	-2.74704
Thapsigargin	LB831-BLC	-5.53543
Thapsigargin	LB996-RCC	-3.46357
Thapsigargin	LC-1F	-5.47419
Thapsigargin	LC4-1	-3.16301
Thapsigargin	LCLC-103H	-8.66503
Thapsigargin	LCLC-97TM1	-8.88539
Thapsigargin	LK-2	-6.52973
Thapsigargin	LN-405	-0.151914
Thapsigargin	LNCaP-Clone-FGC	-3.43622
Thapsigargin	LOUCY	-3.50912
Thapsigargin	LoVo	-4.56168
Thapsigargin	LOXIMVI	-5.81474
Thapsigargin	LP-1	-5.50083
Thapsigargin	LS-1034	-3.54118
Thapsigargin	LS-123	-5.07842
Thapsigargin	LS-411N	-4.2953
Thapsigargin	LS-513	-1.87112
Thapsigargin	LU-134-A	-2.37142
Thapsigargin	LU-135	-8.08081
Thapsigargin	LU-139	-3.39225
Thapsigargin	LU-65	-4.76879
Thapsigargin	LU-99A	-6.60307
Thapsigargin	LXF-289	-11.9222
Thapsigargin	M059J	-4.52968
Thapsigargin	M14	-4.26877
Thapsigargin	MCF7	-8.93757
Thapsigargin	MC-IXC	-3.28038
Thapsigargin	MDA-MB-134-VI	3.545
Thapsigargin	MDA-MB-157	1.20273
Thapsigargin	MDA-MB-175-VII	-1.1094
Thapsigargin	MDA-MB-231	-7.49237
Thapsigargin	MDA-MB-361	-5.35401
Thapsigargin	MDA-MB-415	-0.178356
Thapsigargin	MDA-MB-453	1.1877
Thapsigargin	MDA-MB-468	-5.52575
Thapsigargin	MEG-01	-4.52984
Thapsigargin	MEL-JUSO	-8.59323
Thapsigargin	MES-SA	-10.5267
Thapsigargin	Mewo	1.52014
Thapsigargin	MFE-280	-3.30886
Thapsigargin	MFE-296	-5.8274
Thapsigargin	MFH-ino	-6.6275
Thapsigargin	MG-63	-5.88122
Thapsigargin	MHH-NB-11	-3.0998
Thapsigargin	MHH-PREB-1	-4.37202
Thapsigargin	MIA-PaCa-2	-5.7147
Thapsigargin	MKN1	-3.04854
Thapsigargin	MKN28	-4.62638
Thapsigargin	MKN45	-3.67316
Thapsigargin	ML-2	-2.92068
Thapsigargin	MMAC-SF	-3.56622
Thapsigargin	MN-60	-2.67027
Thapsigargin	MOLT-4	-3.2314
Thapsigargin	MONO-MAC-6	-5.57243
Thapsigargin	MPP-89	-3.90963
Thapsigargin	MRK-nu-1	-3.76282
Thapsigargin	MS-1	-3.523
Thapsigargin	MSTO-211H	-1.22758
Thapsigargin	MZ7-mel	-2.23287
Thapsigargin	NALM-6	-9.09621
Thapsigargin	NB1	-3.60764
Thapsigargin	NB12	-4.32776
Thapsigargin	NB13	-4.66208
Thapsigargin	NB14	-6.25796
Thapsigargin	NB5	-2.70918
Thapsigargin	NB6	-5.38694
Thapsigargin	NB69	-7.04344
Thapsigargin	NB7	-7.57111
Thapsigargin	NBsusSR	-8.92189
Thapsigargin	NCI-H1048	-3.51025
Thapsigargin	NCI-H1092	0.673532
Thapsigargin	NCI-H1155	-1.25623
Thapsigargin	NCI-H1299	-7.03676
Thapsigargin	NCI-H1304	-2.82896
Thapsigargin	NCI-H1355	-5.20631
Thapsigargin	NCI-H1436	3.21925
Thapsigargin	NCI-H1522	2.33446
Thapsigargin	NCI-H1563	-1.61612
Thapsigargin	NCI-H1573	1.17931
Thapsigargin	NCI-H1618	-4.59569
Thapsigargin	NCI-H1651	-3.18748
Thapsigargin	NCI-H1666	0.039423
Thapsigargin	NCI-H1693	-0.241147
Thapsigargin	NCI-H1703	-4.59131
Thapsigargin	NCI-H1755	-1.17138
Thapsigargin	NCI-H1770	-3.65986
Thapsigargin	NCI-H1792	-7.54985
Thapsigargin	NCI-H1793	0.370124
Thapsigargin	NCI-H1838	3.83878
Thapsigargin	NCI-H1975	-6.60039
Thapsigargin	NCI-H1993	1.23927
Thapsigargin	NCI-H2009	-6.41615
Thapsigargin	NCI-H2029	0.237735
Thapsigargin	NCI-H2030	-5.50965
Thapsigargin	NCI-H2052	-5.05113
Thapsigargin	NCI-H2081	0.022003
Thapsigargin	NCI-H209	-4.01185
Thapsigargin	NCI-H2126	-2.53452
Thapsigargin	NCI-H2141	-2.46548
Thapsigargin	NCI-H2170	-4.24044
Thapsigargin	NCI-H2171	-4.37831
Thapsigargin	NCI-H2196	1.64341
Thapsigargin	NCI-H2227	-0.190777
Thapsigargin	NCI-H2228	-4.82777
Thapsigargin	NCI-H226	-6.02727
Thapsigargin	NCI-H2291	4.58864
Thapsigargin	NCI-H23	-0.443655
Thapsigargin	NCI-H2342	-11.5867
Thapsigargin	NCI-H2347	-4.58271
Thapsigargin	NCI-H2405	-6.77304
Thapsigargin	NCI-H2452	3.64197
Thapsigargin	NCI-H28	-0.076082
Thapsigargin	NCI-H292	-4.2046
Thapsigargin	NCI-H345	-3.29709
Thapsigargin	NCI-H358	-8.15184
Thapsigargin	NCI-H441	-4.37783
Thapsigargin	NCI-H446	-3.33993
Thapsigargin	NCI-H460	-4.78322
Thapsigargin	NCI-H510A	-3.32199
Thapsigargin	NCI-H520	-8.56339
Thapsigargin	NCI-H522	-5.2159
Thapsigargin	NCI-H526	-3.38178
Thapsigargin	NCI-H596	-3.2475
Thapsigargin	NCI-H650	-6.36594
Thapsigargin	NCI-H661	-3.91612
Thapsigargin	NCI-H716	1.28332
Thapsigargin	NCI-H727	-4.78385
Thapsigargin	NCI-H747	-2.30041
Thapsigargin	NCI-H810	-4.94203
Thapsigargin	NCI-H82	-3.47084
Thapsigargin	NCI-H838	-3.34444
Thapsigargin	NCI-SNU-1	-4.29869
Thapsigargin	NCI-SNU-16	-1.66597
Thapsigargin	NCI-SNU-5	-2.39226
Thapsigargin	NEC8	-4.5095
Thapsigargin	NH-12	-3.72873
Thapsigargin	NKM-1	-5.09635
Thapsigargin	NMC-G1	-3.84108
Thapsigargin	no-10	-0.251861
Thapsigargin	no-11	-2.83267
Thapsigargin	NOS-1	-9.40307
Thapsigargin	NTERA-S-cl-D1	-7.79348
Thapsigargin	NUGC-3	-7.96576
Thapsigargin	NY	-8.8393
Thapsigargin	OAW-28	-2.98983
Thapsigargin	OAW-42	-3.61303
Thapsigargin	OCI-AML2	-4.82275
Thapsigargin	OCUB-M	-7.42416
Thapsigargin	OE19	-3.30985
Thapsigargin	OE33	-3.05982
Thapsigargin	OMC-1	-2.4894
Thapsigargin	ONS-76	-4.60712
Thapsigargin	OPM-2	-8.43847
Thapsigargin	OS-RC-2	-3.71838
Thapsigargin	OVCAR-3	-8.1886
Thapsigargin	OVCAR-8	-3.68976
Thapsigargin	P12-ICHIKAWA	-3.70729
Thapsigargin	P30-OHK	-6.17554
Thapsigargin	P31-FUJ	-2.63018
Thapsigargin	PA-1	-7.26711
Thapsigargin	PANC-03-27	-9.3038
Thapsigargin	PANC-10-05	-3.64716
Thapsigargin	PC-14	-4.82667
Thapsigargin	PF-382	-3.65468
Thapsigargin	PFSK-1	-4.36028
Thapsigargin	PLC-PRF-5	-2.38783
Thapsigargin	PSN1	-9.61179
Thapsigargin	QIMR-WIL	-0.639936
Thapsigargin	Raji	-3.25961
Thapsigargin	Ramos-2G6-4C10	-7.06485
Thapsigargin	RCC10RGB	0.616564
Thapsigargin	RCM-1	-2.10749
Thapsigargin	REH	-5.05307
Thapsigargin	RERF-LC-MS	-6.59422
Thapsigargin	RKO	-6.43149
Thapsigargin	RL	0.601221
Thapsigargin	RMG-I	-4.3179
Thapsigargin	RO82-W-1	-0.153643
Thapsigargin	RPMI-2650	-5.89995
Thapsigargin	RPMI-6666	-3.15483
Thapsigargin	RPMI-7951	-5.52739
Thapsigargin	RPMI-8226	-4.20919
Thapsigargin	RPMI-8402	-5.25397
Thapsigargin	RPMI-8866	-0.585564
Thapsigargin	RS4-11	-6.6478
Thapsigargin	RT-112	-5.46872
Thapsigargin	RVH-421	-5.60869
Thapsigargin	RXF393	-0.585372
Thapsigargin	S-117	-3.19619
Thapsigargin	Saos-2	-4.21994
Thapsigargin	SAS	-2.24035
Thapsigargin	SBC-1	-3.03725
Thapsigargin	SBC-5	-4.81802
Thapsigargin	SCC-15	-6.79376
Thapsigargin	SCC-25	-4.63464
Thapsigargin	SCC-3	-3.17867
Thapsigargin	SCC-4	-4.56924
Thapsigargin	SCC-9	-0.805077
Thapsigargin	SCH	4.30983
Thapsigargin	SCLC-21H	-6.38295
Thapsigargin	SF268	-6.09313
Thapsigargin	SF295	-8.01058
Thapsigargin	SF539	-6.24271
Thapsigargin	SHP-77	-2.82795
Thapsigargin	SiHa	3.89411
Thapsigargin	SIMA	-3.25872
Thapsigargin	SJRH30	-4.72869
Thapsigargin	SJSA-1	-5.80763
Thapsigargin	SK-CO-1	-4.07293
Thapsigargin	SKG-IIIa	-0.032238
Thapsigargin	SK-HEP-1	-4.85331
Thapsigargin	SK-LMS-1	-8.39714
Thapsigargin	SK-LU-1	-6.7602
Thapsigargin	SK-MEL-2	-8.12941
Thapsigargin	SK-MEL-24	2.71088
Thapsigargin	SK-MEL-28	0.647753
Thapsigargin	SK-MEL-30	-5.73097
Thapsigargin	SK-N-AS	-3.02607
Thapsigargin	SK-N-DZ	-3.14222
Thapsigargin	SK-NEP-1	-4.13983
Thapsigargin	SK-OV-3	-5.93771
Thapsigargin	SK-UT-1	-3.75893
Thapsigargin	SN12C	-4.09888
Thapsigargin	SNG-M	-7.81916
Thapsigargin	SNU-387	-6.11878
Thapsigargin	SNU-423	-7.84422
Thapsigargin	SNU-449	-5.47801
Thapsigargin	SNU-475	2.33189
Thapsigargin	SNU-C2B	-4.3879
Thapsigargin	SR	0.963464
Thapsigargin	ST486	-6.33873
Thapsigargin	SUP-T1	-2.90632
Thapsigargin	SW1088	-1.12687
Thapsigargin	SW13	-4.66892
Thapsigargin	SW1417	-1.09228
Thapsigargin	SW1463	-0.379351
Thapsigargin	SW1573	-3.47206
Thapsigargin	SW1710	-8.80803
Thapsigargin	SW1783	-4.68464
Thapsigargin	SW1990	-8.12529
Thapsigargin	SW48	-6.39536
Thapsigargin	SW620	-5.80197
Thapsigargin	SW626	-4.03549
Thapsigargin	SW684	0.624073
Thapsigargin	SW780	-0.30854
Thapsigargin	SW837	-6.40032
Thapsigargin	SW872	-5.15408
Thapsigargin	SW900	-3.29607
Thapsigargin	SW948	1.12109
Thapsigargin	SW954	-4.16354
Thapsigargin	SW962	-4.98375
Thapsigargin	SW982	-7.65864
Thapsigargin	T-24	-4.40043
Thapsigargin	T47D	0.824169
Thapsigargin	T84	-4.31545
Thapsigargin	T98G	-7.20805
Thapsigargin	TCCSUP	-2.96347
Thapsigargin	TE-1	-3.81698
Thapsigargin	TE-10	-6.45475
Thapsigargin	TE-11	-4.6947
Thapsigargin	TE-12	-4.54784
Thapsigargin	TE-15	-5.31617
Thapsigargin	TE-5	-0.10921
Thapsigargin	TE-6	-4.02749
Thapsigargin	TE-8	-6.59324
Thapsigargin	TE-9	-4.3232
Thapsigargin	TGBC11TKB	-0.436248
Thapsigargin	TGBC1TKB	-7.58276
Thapsigargin	TGBC24TKB	-8.50512
Thapsigargin	THP-1	-4.47053
Thapsigargin	TK10	-3.78462
Thapsigargin	TUR	-4.38119
Thapsigargin	TYK-nu	-8.03407
Thapsigargin	U031	-2.85301
Thapsigargin	U-118-MG	-3.44557
Thapsigargin	U251	-8.01916
Thapsigargin	U-2-OS	-3.10861
Thapsigargin	U-698-M	-2.55933
Thapsigargin	U-87-MG	-2.0264
Thapsigargin	UACC-257	-2.15946
Thapsigargin	UACC-62	-2.71145
Thapsigargin	UACC-812	4.06579
Thapsigargin	UMC-11	-4.69433
Thapsigargin	UM-UC-3	-6.71429
Thapsigargin	VA-ES-BJ	-4.00771
Thapsigargin	VM-CUB-1	-3.81608
Thapsigargin	VMRC-RCZ	-4.49274
Thapsigargin	WM-115	-3.82036
Thapsigargin	YAPC	-2.41285
Thapsigargin	YKG-1	-4.86423
Vinblastine	697	-5.19892
Vinblastine	5637	-6.95799
Vinblastine	22RV1	-4.62383
Vinblastine	23132-87	-4.20465
Vinblastine	639-V	-5.3522
Vinblastine	769-P	-3.66695
Vinblastine	786-0	-4.16167
Vinblastine	8505C	-5.84886
Vinblastine	8-MG-BA	-5.06161
Vinblastine	A101D	-4.68773
Vinblastine	A172	-4.42793
Vinblastine	A204	-4.73702
Vinblastine	A2058	-6.24541
Vinblastine	A253	-4.12315
Vinblastine	A2780	-5.52391
Vinblastine	A375	-6.16423
Vinblastine	A3-KAW	-4.95176
Vinblastine	A427	-4.37833
Vinblastine	A431	-4.80991
Vinblastine	A498	-5.12644
Vinblastine	A4-Fuk	-6.15698
Vinblastine	A549	-4.40272
Vinblastine	A673	-4.97982
Vinblastine	ABC-1	-4.16751
Vinblastine	ACHN	-2.82962
Vinblastine	ACN	-3.12661
Vinblastine	ALL-PO	-6.86616
Vinblastine	AM-38	-3.29895
Vinblastine	AN3-CA	-4.62896
Vinblastine	ARH-77	-2.89378
Vinblastine	AsPC-1	-4.32697
Vinblastine	ATN-1	-7.77243
Vinblastine	BALL-1	-4.71199
Vinblastine	BB30-HNC	-5.61241
Vinblastine	BB49-HNC	-4.37755
Vinblastine	BB65-RCC	-3.8775
Vinblastine	BC-1	-3.45539
Vinblastine	BCPAP	-6.06174
Vinblastine	BE-13	-8.44805
Vinblastine	BEN	-2.51049
Vinblastine	BFTC-909	-4.88858
Vinblastine	BHT-101	-3.46213
Vinblastine	BHY	-4.17803
Vinblastine	BOKU	-2.97169
Vinblastine	BPH-1	-5.37965
Vinblastine	BT-20	-3.2785
Vinblastine	BT-549	-3.47907
Vinblastine	BV-173	-7.95716
Vinblastine	BxPC-3	-5.28099
Vinblastine	C2BBe1	-4.08155
Vinblastine	C32	-3.40231
Vinblastine	CA46	-2.79472
Vinblastine	Ca9-22	-5.0528
Vinblastine	CAKI-1	-3.70467
Vinblastine	CAL-120	-4.78418
Vinblastine	CAL-12T	-2.88294
Vinblastine	CAL-27	-6.5303
Vinblastine	CAL-33	-6.17158
Vinblastine	CAL-39	-5.27569
Vinblastine	CAL-51	-4.31156
Vinblastine	CAL-54	-2.80365
Vinblastine	CAL-62	-5.59978
Vinblastine	Calu-3	-0.596014
Vinblastine	Calu-6	-1.90315
Vinblastine	CAMA-1	-5.52575
Vinblastine	Caov-4	-0.275896
Vinblastine	CAPAN-1	-3.10076
Vinblastine	Capan-2	-2.16994
Vinblastine	CaR-1	-3.08502
Vinblastine	CAS-1	-2.35657
Vinblastine	Ca-Ski	-5.57122
Vinblastine	CCF-STTG1	-3.70684
Vinblastine	CCRF-CEM	-6.31823
Vinblastine	CESS	-1.15784
Vinblastine	CFPAC-1	-2.373
Vinblastine	CGTH-W-1	-6.64968
Vinblastine	ChaGo-K-1	-3.76991
Vinblastine	CHL-1	-5.30258
Vinblastine	CHP-212	-5.71051
Vinblastine	CMK	-1.96586
Vinblastine	COLO-205	-4.16308
Vinblastine	COLO-320-HSR	-2.57625
Vinblastine	COLO-668	-0.575193
Vinblastine	COLO-678	-0.354957
Vinblastine	COLO-679	-4.25938
Vinblastine	COLO-680N	-0.971636
Vinblastine	COLO-684	-3.4311
Vinblastine	COLO-741	-4.22475
Vinblastine	COLO-800	-5.70123
Vinblastine	COLO-824	-1.84978
Vinblastine	COR-L105	-2.72197
Vinblastine	COR-L23	-5.62048
Vinblastine	COR-L279	-2.46701
Vinblastine	COR-L88	-2.56031
Vinblastine	CP66-MEL	-2.28394
Vinblastine	CPC-N	-6.24272
Vinblastine	CRO-AP2	-7.44921
Vinblastine	CTV-1	-5.72356
Vinblastine	CW-2	-2.2889
Vinblastine	D-247MG	-4.96484
Vinblastine	D-263MG	-4.68014
Vinblastine	D-283MED	-3.24152
Vinblastine	D-336MG	-4.92608
Vinblastine	D-423MG	-4.75145
Vinblastine	D-502MG	-3.75136
Vinblastine	D-542MG	-3.31601
Vinblastine	D-566MG	-6.19337
Vinblastine	Daoy	-5.77582
Vinblastine	DB	-6.41921
Vinblastine	DBTRG-05MG	-4.86547
Vinblastine	DEL	-6.88563
Vinblastine	Detroit562	-5.19742
Vinblastine	DG-75	-5.34202
Vinblastine	DJM-1	-4.62915
Vinblastine	DK-MG	-3.66606
Vinblastine	DMS-273	-5.68525
Vinblastine	DMS-53	1.55347
Vinblastine	DMS-79	1.64216
Vinblastine	DOHH-2	-6.31471
Vinblastine	DOK	-5.41125
Vinblastine	DoTc2-4510	-3.9043
Vinblastine	DSH1	-3.76301
Vinblastine	DU-145	-2.31612
Vinblastine	EB2	0.993326
Vinblastine	EB-3	0.693915
Vinblastine	EC-GI-10	-5.64624
Vinblastine	EFM-19	-5.2511
Vinblastine	EFO-21	-2.12795
Vinblastine	EFO-27	-4.89961
Vinblastine	EGI-1	-4.52774
Vinblastine	EM-2	-5.60603
Vinblastine	EPLC-272H	-4.53045
Vinblastine	ES1	-5.1417
Vinblastine	ES3	-5.89032
Vinblastine	ES5	-5.55152
Vinblastine	ES6	-2.16179
Vinblastine	ES7	-5.15808
Vinblastine	ES8	-5.88864
Vinblastine	ESS-1	-5.72211
Vinblastine	ETK-1	-5.15191
Vinblastine	EVSA-T	-3.46622
Vinblastine	EW-1	-5.76104
Vinblastine	EW-11	-4.94046
Vinblastine	EW-13	-0.541091
Vinblastine	EW-16	-4.84948
Vinblastine	EW-18	-4.9644
Vinblastine	EW-22	-3.52847
Vinblastine	EW-24	-0.709824
Vinblastine	EW-7	-2.4229
Vinblastine	FADU	-4.11661
Vinblastine	FTC-133	-4.77434
Vinblastine	G-361	-3.53704
Vinblastine	G-401	-4.74777
Vinblastine	GAK	-1.51478
Vinblastine	GAMG	-3.9433
Vinblastine	GCIY	-3.00106
Vinblastine	GCT	-5.31872
Vinblastine	GDM-1	-0.101369
Vinblastine	GI-1	-5.43483
Vinblastine	GI-ME-N	-5.10334
Vinblastine	GMS-10	-4.48443
Vinblastine	GOTO	-4.80278
Vinblastine	GP5d	-5.36578
Vinblastine	GR-ST	-8.6674
Vinblastine	GT3TKB	-6.92003
Vinblastine	H4	-5.14351
Vinblastine	H9	-4.69274
Vinblastine	HAL-01	-3.54134
Vinblastine	HC-1	-2.20952
Vinblastine	HCC1143	-3.39244
Vinblastine	HCC1187	-5.24299
Vinblastine	HCC1395	-4.25526
Vinblastine	HCC1419	-2.86198
Vinblastine	HCC1806	-7.36934
Vinblastine	HCC1937	-1.01239
Vinblastine	HCC1954	-1.67425
Vinblastine	HCC2157	-3.55289
Vinblastine	HCC2218	0.146153
Vinblastine	HCC2998	-4.72895
Vinblastine	HCC38	-4.24428
Vinblastine	HCC70	-3.54105
Vinblastine	HCE-4	-4.01238
Vinblastine	HCT-116	-4.92019
Vinblastine	HCT-15	0.984375
Vinblastine	HD-MY-Z	-5.70476
Vinblastine	HEC-1	-4.47853
Vinblastine	H-EMC-SS	-1.3628
Vinblastine	HGC-27	-6.89595
Vinblastine	HH	-4.9126
Vinblastine	HL-60	-5.29927
Vinblastine	HLE	-5.46439
Vinblastine	HMV-II	-3.89778
Vinblastine	HN	-5.48459
Vinblastine	HO-1-N-1	-6.34491
Vinblastine	HOP-62	-4.53481
Vinblastine	HOP-92	-3.65273
Vinblastine	HOS	-5.07515
Vinblastine	HPAF-II	-3.21764
Vinblastine	Hs-578-T	-4.05645
Vinblastine	HSC-3	-5.42876
Vinblastine	HSC-4	-6.05121
Vinblastine	HT	-3.85411
Vinblastine	HT-1080	-5.4661
Vinblastine	HT-1376	-2.80682
Vinblastine	HT-144	-5.46781
Vinblastine	HT-29	-2.99061
Vinblastine	HT-3	-3.295
Vinblastine	HT55	-0.937508
Vinblastine	HTC-C3	-4.56767
Vinblastine	HuCCT1	-4.05742
Vinblastine	HuH-7	-2.43334
Vinblastine	HuO-3N1	-3.95055
Vinblastine	HuO9	-4.37102
Vinblastine	HuP-T3	-4.93288
Vinblastine	HuP-T4	-3.88386
Vinblastine	HUTU-80	-4.61171
Vinblastine	IA-LM	-2.67971
Vinblastine	IGR-1	-3.76948
Vinblastine	IGROV-1	-3.07186
Vinblastine	IM-9	-3.60715
Vinblastine	IMR-5	-2.10775
Vinblastine	IPC-298	-4.41551
Vinblastine	IST-MEL1	-5.39789
Vinblastine	IST-MES1	-2.69293
Vinblastine	IST-SL1	-6.73628
Vinblastine	IST-SL2	-3.06642
Vinblastine	J82	-3.03967
Vinblastine	JAR	-6.10892
Vinblastine	JEG-3	-4.38394
Vinblastine	JiyoyeP-2003	-4.31727
Vinblastine	J-RT3-T3-5	-9.08017
Vinblastine	JVM-2	-4.91753
Vinblastine	JVM-3	-9.21701
Vinblastine	KALS-1	-4.85536
Vinblastine	KARPAS-299	-6.01104
Vinblastine	KARPAS-45	-6.24034
Vinblastine	KASUMI-1	-4.13464
Vinblastine	KGN	-3.40144
Vinblastine	KINGS-1	-4.67514
Vinblastine	KM12	-4.64416
Vinblastine	KMOE-2	-4.5305
Vinblastine	KNS-42	-3.97961
Vinblastine	KNS-62	-5.14961
Vinblastine	KNS-81-FD	-3.90383
Vinblastine	KOSC-2	-7.26794
Vinblastine	KP-4	-6.0453
Vinblastine	KP-N-YN	-3.0714
Vinblastine	KP-N-YS	-3.77633
Vinblastine	KS-1	-4.82991
Vinblastine	KU-19-19	-3.12987
Vinblastine	KURAMOCHI	-3.51887
Vinblastine	KY821	-4.75467
Vinblastine	KYSE-140	-2.29209
Vinblastine	KYSE-180	-5.05373
Vinblastine	KYSE-270	-3.12757
Vinblastine	KYSE-410	-4.66392
Vinblastine	KYSE-450	-4.39408
Vinblastine	KYSE-510	-5.13707
Vinblastine	KYSE-520	-3.04457
Vinblastine	KYSE-70	-3.02921
Vinblastine	L-363	-4.52731
Vinblastine	L-428	-3.16235
Vinblastine	L-540	-5.42499
Vinblastine	LAMA-84	-4.09597
Vinblastine	LAN-6	-3.04288
Vinblastine	LB2241-RCC	-4.5933
Vinblastine	LB2518-MEL	-2.65084
Vinblastine	LB373-MEL-D	-1.08378
Vinblastine	LB771-HNC	-4.75905
Vinblastine	LB831-BLC	-3.85254
Vinblastine	LC4-1	-0.573655
Vinblastine	LCLC-103H	-4.7837
Vinblastine	LCLC-97TM1	-5.20459
Vinblastine	LK-2	-4.89248
Vinblastine	LN-405	-2.87921
Vinblastine	LNCaP-Clone-FGC	-4.79403
Vinblastine	LOUCY	-4.54154
Vinblastine	LoVo	-5.11178
Vinblastine	LOXIMVI	-6.40592
Vinblastine	LP-1	-1.16091
Vinblastine	LS-1034	0.136858
Vinblastine	LS-123	-0.997116
Vinblastine	LS-411N	-2.71276
Vinblastine	LS-513	-2.92659
Vinblastine	LU-134-A	-2.87824
Vinblastine	LU-135	-4.94205
Vinblastine	LU-139	-4.26293
Vinblastine	LU-65	2.72641
Vinblastine	LU-99A	-3.87137
Vinblastine	LXF-289	-5.20155
Vinblastine	M059J	-4.19548
Vinblastine	M14	-4.76444
Vinblastine	MCF7	-3.43474
Vinblastine	MC-IXC	-5.81412
Vinblastine	MDA-MB-157	-0.222749
Vinblastine	MDA-MB-175-VII	-1.31814
Vinblastine	MDA-MB-231	-3.49694
Vinblastine	MDA-MB-361	-6.39977
Vinblastine	MDA-MB-415	-3.98746
Vinblastine	MDA-MB-453	-3.27373
Vinblastine	MDA-MB-468	-4.07688
Vinblastine	MEG-01	-4.31602
Vinblastine	MEL-HO	-4.65101
Vinblastine	MEL-JUSO	-4.04478
Vinblastine	MES-SA	-3.42759
Vinblastine	Mewo	-4.69577
Vinblastine	MFE-280	-1.39319
Vinblastine	MFE-296	-5.28636
Vinblastine	MFH-ino	-4.31381
Vinblastine	MG-63	-4.25754
Vinblastine	MHH-CALL-2	-3.86621
Vinblastine	MHH-NB-11	-3.24792
[truncated: 4,451 more rows]
