# Supplementary material for: Prediction of cancer cell sensitivity to natural products based on genomic and chemical properties
Source: PeerJ. 2015 Nov 26;3:e1425. doi: 10.7717/peerj.1425 (PMC4671159; doi:10.7717/peerj.1425)
Supplement: Table S2 [file peerj-03-1425-s004.xls]

## Sheet: Table S2
Names	Cell lines	IC50
Paclitaxel	697	-6.50556
Paclitaxel	8-MG-BA	-4.83353
Paclitaxel	A101D	-4.64621
Paclitaxel	A253	-4.05246
Paclitaxel	A3-KAW	-2.61032
Paclitaxel	A498	0.19502
Paclitaxel	A4-Fuk	-5.09798
Paclitaxel	ACN	-5.75805
Paclitaxel	ALL-PO	-5.06752
Paclitaxel	AM-38	2.73545
Paclitaxel	ARH-77	-3.6492
Paclitaxel	ATN-1	-5.10113
Paclitaxel	BB30-HNC	-5.76418
Paclitaxel	BB49-HNC	1.59861
Paclitaxel	BB65-RCC	-3.67527
Paclitaxel	BC-1	-2.26708
Paclitaxel	BC-3	-3.75316
Paclitaxel	BE-13	-5.05721
Paclitaxel	BL-70	-4.6774
Paclitaxel	BOKU	-2.07311
Paclitaxel	BV-173	-3.66766
Paclitaxel	C2BBe1	-1.31877
Paclitaxel	CA46	0.549371
Paclitaxel	CAL-148	-2.91149
Paclitaxel	Calu-6	-4.59329
Paclitaxel	CAS-1	-1.30579
Paclitaxel	CCRF-CEM	-4.7435
Paclitaxel	CESS	-4.90981
Paclitaxel	CGTH-W-1	-2.90973
Paclitaxel	CMK	-3.59959
Paclitaxel	COLO-320-HSR	-1.63314
Paclitaxel	COLO-668	-1.44074
Paclitaxel	COLO-684	-3.53775
Paclitaxel	COLO-800	2.13756
Paclitaxel	COLO-824	1.62593
Paclitaxel	COR-L279	-4.60619
Paclitaxel	COR-L88	-2.82565
Paclitaxel	CP66-MEL	-0.049207
Paclitaxel	CP67-MEL	-2.68673
Paclitaxel	CPC-N	-2.87557
Paclitaxel	CTV-1	-4.21476
Paclitaxel	CW-2	3.05092
Paclitaxel	D-247MG	-0.512086
Paclitaxel	D-263MG	-2.14454
Paclitaxel	D-283MED	2.35099
Paclitaxel	D-336MG	-2.18529
Paclitaxel	D-502MG	1.05363
Paclitaxel	DB	-0.187874
Paclitaxel	DEL	-4.77373
Paclitaxel	DG-75	-2.67376
Paclitaxel	DJM-1	-5.23994
Paclitaxel	DMS-153	0.096438
Paclitaxel	DMS-79	0.822613
Paclitaxel	DOHH-2	-4.42019
Paclitaxel	DSH1	1.17385
Paclitaxel	EB2	2.21902
Paclitaxel	EB-3	-1.20467
Paclitaxel	ECC4	0.437924
Paclitaxel	EC-GI-10	-2.62317
Paclitaxel	EHEB	-0.939422
Paclitaxel	EM-2	-1.85113
Paclitaxel	ES1	-4.35222
Paclitaxel	ES3	2.23073
Paclitaxel	ES5	2.06263
Paclitaxel	ES6	-2.34458
Paclitaxel	ES7	2.72454
Paclitaxel	ES8	-5.22498
Paclitaxel	ETK-1	-6.48844
Paclitaxel	EVSA-T	-3.23833
Paclitaxel	EW-1	-5.59565
Paclitaxel	EW-11	2.45697
Paclitaxel	EW-12	3.33471
Paclitaxel	EW-13	2.33537
Paclitaxel	EW-16	-4.97088
Paclitaxel	EW-18	1.95115
Paclitaxel	EW-24	-2.73599
Paclitaxel	GAK	-2.28667
Paclitaxel	GCIY	-1.90372
Paclitaxel	GDM-1	-4.35539
Paclitaxel	GI-1	-4.28821
Paclitaxel	GI-ME-N	-2.47082
Paclitaxel	GOTO	-1.27676
Paclitaxel	GR-ST	-2.87863
Paclitaxel	GT3TKB	-5.44011
Paclitaxel	H9	-4.68339
Paclitaxel	HAL-01	1.74604
Paclitaxel	HC-1	-4.93193
Paclitaxel	HCC1187	-3.95058
Paclitaxel	HCC1599	-3.90203
Paclitaxel	HCC2157	-1.08138
Paclitaxel	HCC2218	-1.83384
Paclitaxel	HCE-4	-4.87027
Paclitaxel	HD-MY-Z	-4.45453
Paclitaxel	H-EMC-SS	0.602321
Paclitaxel	HH	-2.63706
Paclitaxel	HL-60	-4.64014
Paclitaxel	HOP-62	-4.36158
Paclitaxel	HT	-2.51499
Paclitaxel	HT-144	-4.828
Paclitaxel	HUTU-80	-6.38803
Paclitaxel	IA-LM	-5.87758
Paclitaxel	IM-9	3.16539
Paclitaxel	IMR-5	-5.40465
Paclitaxel	IST-MEL1	-3.64099
Paclitaxel	IST-MES1	-2.53679
Paclitaxel	IST-SL1	-3.4925
Paclitaxel	IST-SL2	-3.1524
Paclitaxel	JAR	-3.52481
Paclitaxel	JiyoyeP-2003	-3.82763
Paclitaxel	J-RT3-T3-5	-3.73695
Paclitaxel	JVM-2	0.351902
Paclitaxel	JVM-3	3.03967
Paclitaxel	K052	-3.42758
Paclitaxel	KALS-1	-5.78297
Paclitaxel	KARPAS-299	-3.22385
Paclitaxel	KARPAS-45	-4.36616
Paclitaxel	KASUMI-1	3.15751
Paclitaxel	KGN	-4.94424
Paclitaxel	KINGS-1	-3.74858
Paclitaxel	KM12	-5.0557
Paclitaxel	KMOE-2	1.01419
Paclitaxel	KNS-42	-4.72087
Paclitaxel	KNS-81-FD	-1.4715
Paclitaxel	KP-N-RT-BM-1	-1.49841
Paclitaxel	KP-N-YN	-2.62871
Paclitaxel	KP-N-YS	-2.09627
Paclitaxel	KS-1	-5.14709
Paclitaxel	KURAMOCHI	-4.89582
Paclitaxel	KY821	-3.61314
Paclitaxel	L-363	-4.30435
Paclitaxel	L-428	-1.7752
Paclitaxel	L-540	-3.07058
Paclitaxel	LAMA-84	-2.041
Paclitaxel	LAN-6	1.26635
Paclitaxel	LB2241-RCC	2.30644
Paclitaxel	LB2518-MEL	-2.5082
Paclitaxel	LB373-MEL-D	-3.19289
Paclitaxel	LB647-SCLC	-4.55516
Paclitaxel	LB771-HNC	-3.67552
Paclitaxel	LB831-BLC	-3.69499
Paclitaxel	LB996-RCC	-2.563
Paclitaxel	LC-1F	-0.826341
Paclitaxel	LC4-1	-3.13468
Paclitaxel	LNCaP-Clone-FGC	1.84765
Paclitaxel	LOUCY	-4.86
Paclitaxel	LOXIMVI	-2.65525
Paclitaxel	LP-1	-1.27095
Paclitaxel	LS-1034	-2.52136
Paclitaxel	LS-123	-4.09575
Paclitaxel	LS-411N	-4.93847
Paclitaxel	LS-513	-0.70711
Paclitaxel	LU-134-A	-3.0422
Paclitaxel	LU-139	-2.81582
Paclitaxel	LU-65	-2.0169
Paclitaxel	LXF-289	-4.80555
Paclitaxel	MDA-MB-134-VI	-0.996196
Paclitaxel	MEG-01	-3.51385
Paclitaxel	MFH-ino	-5.92193
Paclitaxel	MHH-NB-11	-1.19067
Paclitaxel	MHH-PREB-1	-3.82058
Paclitaxel	ML-2	-3.8886
Paclitaxel	MMAC-SF	-3.09352
Paclitaxel	MN-60	1.08264
Paclitaxel	MOLT-13	-4.11216
Paclitaxel	MOLT-4	-6.50666
Paclitaxel	MONO-MAC-6	-3.49887
Paclitaxel	MPP-89	0.663628
Paclitaxel	MRK-nu-1	-5.8126
Paclitaxel	MS-1	-1.79958
Paclitaxel	MSTO-211H	0.363984
Paclitaxel	MZ7-mel	-3.20899
Paclitaxel	NALM-6	-4.41133
Paclitaxel	NB1	-3.61681
Paclitaxel	NB13	-5.31614
Paclitaxel	NB14	2.0559
Paclitaxel	NB17	-2.99989
Paclitaxel	NB5	-1.79594
Paclitaxel	NB6	-1.85646
Paclitaxel	NB69	-2.18024
Paclitaxel	NB7	1.48246
Paclitaxel	NBsusSR	-5.45206
Paclitaxel	NCI-H1092	0.267879
Paclitaxel	NCI-H1155	-2.07484
Paclitaxel	NCI-H1304	-2.9549
Paclitaxel	NCI-H1355	-4.69536
Paclitaxel	NCI-H1436	-4.39737
Paclitaxel	NCI-H1522	-1.87951
Paclitaxel	NCI-H1666	3.17849
Paclitaxel	NCI-H1770	2.91154
Paclitaxel	NCI-H1838	1.43168
Paclitaxel	NCI-H1975	-4.50681
Paclitaxel	NCI-H2081	0.842922
Paclitaxel	NCI-H209	-2.32422
Paclitaxel	NCI-H2107	-1.89179
Paclitaxel	NCI-H2126	-3.58709
Paclitaxel	NCI-H2141	-2.51328
Paclitaxel	NCI-H2171	0.791149
Paclitaxel	NCI-H2196	0.450595
Paclitaxel	NCI-H226	0.539347
Paclitaxel	NCI-H23	0.286606
Paclitaxel	NCI-H345	-1.77618
Paclitaxel	NCI-H446	-3.85746
Paclitaxel	NCI-H510A	-5.19977
Paclitaxel	NCI-H526	-3.54366
Paclitaxel	NCI-H716	2.88647
Paclitaxel	NCI-H747	-3.52915
Paclitaxel	NCI-H82	-3.14496
Paclitaxel	NCI-SNU-1	-1.22342
Paclitaxel	NCI-SNU-16	-4.5972
Paclitaxel	NCI-SNU-5	-4.07409
Paclitaxel	NEC8	-2.94006
Paclitaxel	NH-12	3.18492
Paclitaxel	NKM-1	-2.19818
Paclitaxel	NMC-G1	-3.36628
Paclitaxel	no-10	-5.62171
Paclitaxel	no-11	-3.35879
Paclitaxel	NOS-1	-5.03656
Paclitaxel	NTERA-S-cl-D1	-6.17175
Paclitaxel	OCI-AML2	-4.7652
Paclitaxel	OCUB-M	-5.01814
Paclitaxel	OMC-1	-1.79048
Paclitaxel	ONS-76	-3.89404
Paclitaxel	OPM-2	-3.30425
Paclitaxel	OS-RC-2	-2.55768
Paclitaxel	P30-OHK	1.67719
Paclitaxel	P31-FUJ	3.36898
Paclitaxel	PF-382	-3.73911
Paclitaxel	PSN1	-6.64447
Paclitaxel	QIMR-WIL	-4.57231
Paclitaxel	Raji	-2.03127
Paclitaxel	Ramos-2G6-4C10	-1.31103
Paclitaxel	RCC10RGB	1.6219
Paclitaxel	REH	0.837963
Paclitaxel	RKO	-5.81684
Paclitaxel	RL	3.3041
Paclitaxel	RPMI-6666	-3.84
Paclitaxel	RPMI-8226	-4.50767
Paclitaxel	RPMI-8402	-4.37751
Paclitaxel	RPMI-8866	-2.86266
Paclitaxel	RS4-11	-4.78469
Paclitaxel	RXF393	-4.37613
Paclitaxel	SBC-1	-2.98738
Paclitaxel	SCC-15	0.835854
Paclitaxel	SCC-3	-4.41969
Paclitaxel	SCH	-1.67744
Paclitaxel	SCLC-21H	-2.48537
Paclitaxel	SF268	-4.46483
Paclitaxel	SF539	-3.72934
Paclitaxel	SHP-77	-0.737005
Paclitaxel	SIMA	-1.06188
Paclitaxel	SJSA-1	-4.03566
Paclitaxel	SK-LMS-1	-5.52005
Paclitaxel	SKM-1	2.24013
Paclitaxel	SK-MEL-2	2.13532
Paclitaxel	SK-N-DZ	-2.61628
Paclitaxel	SK-NEP-1	-2.44871
Paclitaxel	SK-UT-1	-5.33847
Paclitaxel	SNU-C2B	-4.20207
Paclitaxel	SR	-4.57915
Paclitaxel	ST486	-4.41985
Paclitaxel	SUP-T1	3.14636
Paclitaxel	SW684	1.65496
Paclitaxel	SW872	-3.16764
Paclitaxel	SW954	-6.38786
Paclitaxel	SW962	-5.01724
Paclitaxel	SW982	-4.87176
Paclitaxel	TE-1	-5.10628
Paclitaxel	TE-10	-6.47393
Paclitaxel	TE-11	-6.7002
Paclitaxel	TE-12	-3.40842
Paclitaxel	TE-15	-8.15632
Paclitaxel	TE-5	-4.20238
Paclitaxel	TE-6	-5.16681
Paclitaxel	TE-8	-6.74693
Paclitaxel	TE-9	-5.72754
Paclitaxel	TGBC1TKB	-4.04417
Paclitaxel	TGBC24TKB	-4.88974
Paclitaxel	THP-1	1.90596
Paclitaxel	TK10	-3.39428
Paclitaxel	TUR	3.28291
Paclitaxel	U-698-M	0.203409
Paclitaxel	U-87-MG	1.43192
Paclitaxel	UACC-257	-3.02635
Paclitaxel	VA-ES-BJ	-5.81055
Shikonin	697	-0.132792
Shikonin	5637	5.32919
Shikonin	22RV1	1.5293
Shikonin	23132-87	0.745881
Shikonin	639-V	-1.32799
Shikonin	769-P	-0.373092
Shikonin	786-0	-1.06785
Shikonin	8505C	1.13123
Shikonin	8-MG-BA	-2.45855
Shikonin	A101D	-7.24723
Shikonin	A172	-0.75555
Shikonin	A204	-2.06721
Shikonin	A2058	-0.084342
Shikonin	A253	-4.89381
Shikonin	A2780	0.940963
Shikonin	A375	-1.16761
Shikonin	A3-KAW	0.760943
Shikonin	A427	-4.01767
Shikonin	A431	-2.23518
Shikonin	A498	3.7358
Shikonin	A4-Fuk	-1.38737
Shikonin	A673	0.199244
Shikonin	ABC-1	-0.346039
Shikonin	ACHN	-1.92156
Shikonin	ACN	-0.086703
Shikonin	ALL-PO	-1.15479
Shikonin	AM-38	-2.34018
Shikonin	AN3-CA	-2.53016
Shikonin	ARH-77	-0.135258
Shikonin	AsPC-1	-0.479863
Shikonin	ATN-1	-0.163539
Shikonin	BB30-HNC	-1.41267
Shikonin	BB49-HNC	3.65286
Shikonin	BB65-RCC	-0.363202
Shikonin	BC-1	0.986338
Shikonin	BC-3	-0.076673
Shikonin	BCPAP	-0.080574
Shikonin	BE-13	0.17834
Shikonin	BEN	-0.206138
Shikonin	BFTC-909	1.28863
Shikonin	BHT-101	0.223326
Shikonin	BHY	-0.572775
Shikonin	BL-70	-1.28005
Shikonin	BOKU	0.628542
Shikonin	BPH-1	0.231104
Shikonin	BT-20	0.940516
Shikonin	BV-173	-0.830228
Shikonin	BxPC-3	-1.09787
Shikonin	C2BBe1	-0.280184
Shikonin	C32	0.985031
Shikonin	CA46	-1.65104
Shikonin	Ca9-22	-0.543635
Shikonin	CAKI-1	-0.111899
Shikonin	CAL-120	0.308108
Shikonin	CAL-12T	0.643024
Shikonin	CAL-148	-0.390674
Shikonin	CAL-27	4.42214
Shikonin	CAL-33	0.693165
Shikonin	CAL-39	-0.727266
Shikonin	CAL-51	-3.87027
Shikonin	CAL-54	0.350583
Shikonin	CAL-62	0.246851
Shikonin	Calu-1	0.208735
Shikonin	Calu-3	0.10286
Shikonin	Calu-6	2.7557
Shikonin	CAMA-1	0.416529
Shikonin	Caov-3	-0.26592
Shikonin	Caov-4	0.633497
Shikonin	CAPAN-1	-0.275902
Shikonin	Capan-2	0.005281
Shikonin	CaR-1	0.268827
Shikonin	CAS-1	-0.771952
Shikonin	Ca-Ski	-0.430302
Shikonin	CCF-STTG1	-0.263954
Shikonin	CCRF-CEM	-0.567357
Shikonin	CESS	-0.253024
Shikonin	CFPAC-1	-0.108364
Shikonin	CGTH-W-1	-0.693278
Shikonin	ChaGo-K-1	-0.420505
Shikonin	CHL-1	-1.78501
Shikonin	CHP-212	0.092099
Shikonin	CMK	-1.04376
Shikonin	COLO-205	-0.620411
Shikonin	COLO-320-HSR	1.44781
Shikonin	COLO-668	1.82393
Shikonin	COLO-678	0.487743
Shikonin	COLO-679	-1.69277
Shikonin	COLO-680N	-0.527588
Shikonin	COLO-684	-0.914976
Shikonin	COLO-741	0.991104
Shikonin	COLO-800	8.0895
Shikonin	COLO-824	-0.335197
Shikonin	COR-L105	-1.46819
Shikonin	COR-L23	-1.199
Shikonin	COR-L279	5.23797
Shikonin	COR-L88	4.69731
Shikonin	CP66-MEL	0.874081
Shikonin	CPC-N	3.18893
Shikonin	CTV-1	3.48899
Shikonin	CW-2	6.51642
Shikonin	D-247MG	0.506827
Shikonin	D-263MG	0.802032
Shikonin	D-283MED	-0.179947
Shikonin	D-336MG	0.559483
Shikonin	D-502MG	1.47373
Shikonin	D-542MG	-0.543219
Shikonin	Daoy	-1.84032
Shikonin	DB	-0.319811
Shikonin	DBTRG-05MG	-0.492487
Shikonin	DEL	-1.87201
Shikonin	Detroit562	3.37745
Shikonin	DG-75	0.154853
Shikonin	DJM-1	1.8543
Shikonin	DK-MG	2.28417
Shikonin	DMS-153	3.32534
Shikonin	DMS-273	-0.92686
Shikonin	DMS-53	3.06604
Shikonin	DMS-79	5.60452
Shikonin	DOHH-2	-0.347776
Shikonin	DOK	1.6458
Shikonin	DoTc2-4510	-1.33641
Shikonin	DSH1	2.35936
Shikonin	DU-145	-1.64461
Shikonin	DV-90	5.33196
Shikonin	EB2	-1.16812
Shikonin	EB-3	0.132953
Shikonin	ECC12	2.26678
Shikonin	ECC4	0.185196
Shikonin	EC-GI-10	4.05086
Shikonin	EFM-19	-1.55069
Shikonin	EFO-21	0.291617
Shikonin	EFO-27	-1.10764
Shikonin	EGI-1	0.920713
Shikonin	EHEB	0.739301
Shikonin	EM-2	-0.023343
Shikonin	EPLC-272H	1.6291
Shikonin	ES1	-0.687381
Shikonin	ES3	-0.420853
Shikonin	ES5	0.862753
Shikonin	ES6	2.06414
Shikonin	ES7	-0.600589
Shikonin	ES8	-0.251305
Shikonin	ESS-1	3.53047
Shikonin	ETK-1	0.894324
Shikonin	EVSA-T	-0.89209
Shikonin	EW-1	-0.169719
Shikonin	EW-11	-0.804847
Shikonin	EW-13	-1.32148
Shikonin	EW-16	-1.20681
Shikonin	EW-18	-0.637493
Shikonin	EW-24	2.68052
Shikonin	EW-7	0.255346
Shikonin	FADU	0.568938
Shikonin	FTC-133	1.74801
Shikonin	G-361	-0.748224
Shikonin	G-401	-1.44849
Shikonin	GAK	0.036999
Shikonin	GAMG	0.536322
Shikonin	GCIY	-3.32481
Shikonin	GCT	0.141092
Shikonin	GDM-1	0.984347
Shikonin	GI-1	-0.565127
Shikonin	GI-ME-N	-0.594666
Shikonin	GMS-10	2.44187
Shikonin	GOTO	1.52352
Shikonin	GP5d	0.290997
Shikonin	GR-ST	-2.28106
Shikonin	GT3TKB	-1.06276
Shikonin	H4	-1.25903
Shikonin	H9	-0.822854
Shikonin	HAL-01	-1.631
Shikonin	HC-1	2.84581
Shikonin	HCC1143	-0.635456
Shikonin	HCC1187	0.0196
Shikonin	HCC1395	1.84851
Shikonin	HCC1419	0.524584
Shikonin	HCC1599	-0.94605
Shikonin	HCC1806	0.239288
Shikonin	HCC1937	0.508541
Shikonin	HCC1954	-0.103345
Shikonin	HCC2157	-1.08521
Shikonin	HCC2218	-0.701117
Shikonin	HCC2998	3.8294
Shikonin	HCC38	-0.24015
Shikonin	HCC70	0.69732
Shikonin	HCE-4	-0.944587
Shikonin	HCT-116	-0.951238
Shikonin	HCT-15	-1.31835
Shikonin	HD-MY-Z	-0.75472
Shikonin	HEC-1	0.126114
Shikonin	H-EMC-SS	1.94378
Shikonin	HGC-27	-1.47691
Shikonin	HH	0.111213
Shikonin	HL-60	0.653911
Shikonin	HLE	-2.42685
Shikonin	HMV-II	-2.87536
Shikonin	HN	0.313088
Shikonin	HO-1-N-1	-0.771922
Shikonin	HOP-62	0.149174
Shikonin	HOP-92	0.698254
Shikonin	HOS	-1.68158
Shikonin	HPAF-II	0.236058
Shikonin	Hs-578-T	1.82832
Shikonin	HSC-3	-1.08867
Shikonin	HSC-4	0.750863
Shikonin	HT	0.083834
Shikonin	HT-1080	-1.34728
Shikonin	HT-1376	-0.088493
Shikonin	HT-144	-0.577729
Shikonin	HT-29	-0.439165
Shikonin	HT-3	-0.053118
Shikonin	HT55	0.524505
Shikonin	HTC-C3	-0.611805
Shikonin	HuCCT1	-0.727687
Shikonin	HuH-7	0.670523
Shikonin	HuO-3N1	1.48917
Shikonin	HuO9	0.50561
Shikonin	HuP-T3	-0.181849
Shikonin	HuP-T4	0.308792
Shikonin	HUTU-80	-0.993701
Shikonin	IA-LM	0.732608
Shikonin	IGR-1	-1.87096
Shikonin	IM-9	1.22732
Shikonin	IMR-5	-0.528658
Shikonin	IPC-298	6.32281
Shikonin	IST-MEL1	2.70507
Shikonin	IST-MES1	0.528634
Shikonin	IST-SL1	4.17743
Shikonin	IST-SL2	-1.60876
Shikonin	J82	-1.94805
Shikonin	JAR	1.18263
Shikonin	JEG-3	1.15425
Shikonin	JiyoyeP-2003	0.327808
Shikonin	J-RT3-T3-5	0.73542
Shikonin	JVM-2	1.35277
Shikonin	JVM-3	6.81693
Shikonin	K052	0.094299
Shikonin	KALS-1	0.27558
Shikonin	KARPAS-299	-0.223885
Shikonin	KARPAS-45	2.30149
Shikonin	KASUMI-1	-2.08984
Shikonin	KGN	0.267943
Shikonin	KINGS-1	2.64458
Shikonin	KM12	-0.3015
Shikonin	KMOE-2	0.058825
Shikonin	KNS-42	2.9263
Shikonin	KNS-81-FD	0.078758
Shikonin	KOSC-2	0.399339
Shikonin	KP-4	-0.691541
Shikonin	KP-N-YN	1.8188
Shikonin	KP-N-YS	-1.04497
Shikonin	KS-1	-3.18196
Shikonin	KU-19-19	1.15785
Shikonin	KURAMOCHI	1.15037
Shikonin	KY821	-0.291897
Shikonin	KYSE-140	-0.983681
Shikonin	KYSE-180	0.010265
Shikonin	KYSE-270	-1.52823
Shikonin	KYSE-410	-0.284464
Shikonin	KYSE-450	-1.97938
Shikonin	KYSE-510	-1.37556
Shikonin	KYSE-520	-0.513463
Shikonin	KYSE-70	0.881973
Shikonin	L-363	4.32876
Shikonin	L-428	0.186496
Shikonin	L-540	1.58924
Shikonin	LAMA-84	0.190235
Shikonin	LAN-6	1.16912
Shikonin	LB2241-RCC	0.253314
Shikonin	LB2518-MEL	1.18885
Shikonin	LB373-MEL-D	-0.939708
Shikonin	LB647-SCLC	-1.45768
Shikonin	LB771-HNC	3.03438
Shikonin	LB831-BLC	0.650658
Shikonin	LB996-RCC	5.2531
Shikonin	LC-1F	6.01567
Shikonin	LC4-1	-1.02084
Shikonin	LCLC-103H	-1.06246
Shikonin	LCLC-97TM1	-0.489198
Shikonin	LK-2	2.14835
Shikonin	LN-405	1.93365
Shikonin	LNCaP-Clone-FGC	3.72795
Shikonin	LOUCY	-0.534333
Shikonin	LoVo	0.289002
Shikonin	LOXIMVI	-0.887092
Shikonin	LP-1	-0.376338
Shikonin	LS-1034	1.01056
Shikonin	LS-123	-0.620522
Shikonin	LS-411N	-0.549711
Shikonin	LS-513	0.390668
Shikonin	LU-134-A	-0.211075
Shikonin	LU-135	-0.139422
Shikonin	LU-139	1.83483
Shikonin	LU-65	5.3985
Shikonin	LU-99A	0.259013
Shikonin	LXF-289	1.18527
Shikonin	M059J	-2.00848
Shikonin	M14	0.400577
Shikonin	MCF7	-0.832749
Shikonin	MC-IXC	-0.94834
Shikonin	MDA-MB-134-VI	-0.343337
Shikonin	MDA-MB-157	-0.451573
Shikonin	MDA-MB-175-VII	0.719338
Shikonin	MDA-MB-231	0.01532
Shikonin	MDA-MB-361	0.549483
Shikonin	MDA-MB-415	0.822744
Shikonin	MDA-MB-453	0.923838
Shikonin	MDA-MB-468	-0.033719
Shikonin	MEG-01	-0.79574
Shikonin	MEL-JUSO	-0.615931
Shikonin	MES-SA	-3.18633
Shikonin	Mewo	-0.6591
Shikonin	MFE-280	1.59869
Shikonin	MFE-296	-0.411829
Shikonin	MFH-ino	-0.146355
Shikonin	MG-63	-1.35959
Shikonin	MHH-NB-11	0.607959
Shikonin	MHH-PREB-1	-1.38003
Shikonin	MIA-PaCa-2	-1.28557
Shikonin	MKN1	-1.44493
Shikonin	MKN28	-0.483091
Shikonin	MKN45	-0.496938
Shikonin	ML-2	-0.481688
Shikonin	MMAC-SF	-0.28507
Shikonin	MN-60	-1.05591
Shikonin	MOLT-4	-0.891309
Shikonin	MONO-MAC-6	-1.40742
Shikonin	MPP-89	-0.154031
Shikonin	MRK-nu-1	-2.28348
Shikonin	MS-1	0.572379
Shikonin	MSTO-211H	6.40316
Shikonin	MZ7-mel	-2.17398
Shikonin	NALM-6	-5.87905
Shikonin	NB1	0.033763
Shikonin	NB12	-0.405996
Shikonin	NB13	-1.14907
Shikonin	NB14	-3.51303
Shikonin	NB17	-3.1835
Shikonin	NB5	0.888974
Shikonin	NB6	-0.788783
Shikonin	NB69	-1.54773
Shikonin	NB7	-0.207079
Shikonin	NBsusSR	-1.71918
Shikonin	NCI-H1048	1.69043
Shikonin	NCI-H1092	0.331539
Shikonin	NCI-H1155	7.60035
Shikonin	NCI-H1299	0.069474
Shikonin	NCI-H1304	5.21976
Shikonin	NCI-H1355	1.03763
Shikonin	NCI-H1436	-0.504251
Shikonin	NCI-H1522	-0.655012
Shikonin	NCI-H1563	-0.467799
Shikonin	NCI-H1573	7.07267
Shikonin	NCI-H1618	0.702931
Shikonin	NCI-H1651	3.12458
Shikonin	NCI-H1666	-0.06424
Shikonin	NCI-H1693	4.19987
Shikonin	NCI-H1703	0.831702
Shikonin	NCI-H1755	3.40957
Shikonin	NCI-H1770	-1.41414
Shikonin	NCI-H1792	4.65367
Shikonin	NCI-H1793	6.82076
Shikonin	NCI-H1838	3.11062
Shikonin	NCI-H1975	-1.44993
Shikonin	NCI-H1993	1.0785
Shikonin	NCI-H2009	-3.88532
Shikonin	NCI-H2029	4.42087
Shikonin	NCI-H2030	-0.575097
Shikonin	NCI-H2052	-2.79475
Shikonin	NCI-H2081	0.421846
Shikonin	NCI-H209	2.51036
Shikonin	NCI-H2126	2.75018
Shikonin	NCI-H2141	0.537404
Shikonin	NCI-H2170	0.540713
Shikonin	NCI-H2171	-0.09545
Shikonin	NCI-H2196	-0.424242
Shikonin	NCI-H2227	1.58658
Shikonin	NCI-H2228	-0.1043
Shikonin	NCI-H226	-0.438248
Shikonin	NCI-H2291	4.58353
Shikonin	NCI-H23	3.55486
Shikonin	NCI-H2342	-2.00658
Shikonin	NCI-H2347	-0.032722
Shikonin	NCI-H2405	-0.393743
Shikonin	NCI-H2452	5.42022
Shikonin	NCI-H28	0.008316
Shikonin	NCI-H292	-0.158657
Shikonin	NCI-H345	-0.010484
Shikonin	NCI-H358	-0.41891
Shikonin	NCI-H441	2.76057
Shikonin	NCI-H446	3.67767
Shikonin	NCI-H460	0.245056
Shikonin	NCI-H510A	5.10904
Shikonin	NCI-H520	0.303462
Shikonin	NCI-H522	-0.78614
Shikonin	NCI-H526	0.969458
Shikonin	NCI-H596	-0.201059
Shikonin	NCI-H630	0.26536
Shikonin	NCI-H650	0.122625
Shikonin	NCI-H661	1.69171
Shikonin	NCI-H716	7.03572
Shikonin	NCI-H727	-0.448943
Shikonin	NCI-H747	-0.817832
Shikonin	NCI-H810	-0.687916
Shikonin	NCI-H82	6.00967
Shikonin	NCI-H838	4.91344
Shikonin	NCI-SNU-1	0.471379
Shikonin	NCI-SNU-16	8.53712
Shikonin	NCI-SNU-5	2.25515
Shikonin	NEC8	-0.174467
Shikonin	NH-12	-0.162299
Shikonin	NKM-1	-2.29065
Shikonin	NMC-G1	0.260163
Shikonin	no-10	-1.23708
Shikonin	no-11	-0.216397
Shikonin	NOS-1	5.64274
Shikonin	NTERA-S-cl-D1	-1.94092
Shikonin	NUGC-3	-0.267318
Shikonin	NY	0.044564
Shikonin	OAW-28	0.180831
Shikonin	OAW-42	-0.548742
Shikonin	OCI-AML2	-1.20943
Shikonin	OCUB-M	-0.144763
Shikonin	OE19	-0.214009
Shikonin	OE33	0.5951
Shikonin	OMC-1	0.558975
Shikonin	ONS-76	-1.02702
Shikonin	OPM-2	-1.06926
Shikonin	OS-RC-2	-1.1587
Shikonin	OVCAR-3	-0.960221
Shikonin	OVCAR-8	-0.776424
Shikonin	P12-ICHIKAWA	0.328125
Shikonin	P30-OHK	-1.51194
Shikonin	P31-FUJ	0.725659
Shikonin	PA-1	-1.60305
Shikonin	PANC-03-27	-1.78739
Shikonin	PANC-10-05	-0.877964
Shikonin	PC-14	0.410229
Shikonin	PF-382	-0.236342
Shikonin	PFSK-1	4.33823
Shikonin	PLC-PRF-5	0.596518
Shikonin	PSN1	4.26302
Shikonin	QIMR-WIL	-1.70433
Shikonin	Raji	-0.460175
Shikonin	Ramos-2G6-4C10	-1.15509
Shikonin	RCC10RGB	0.447183
Shikonin	RCM-1	0.694243
Shikonin	REH	-1.91761
Shikonin	RERF-LC-MS	1.43269
Shikonin	RKO	-1.30821
Shikonin	RL	6.14159
Shikonin	RMG-I	-0.145918
Shikonin	RO82-W-1	1.04484
Shikonin	RPMI-2650	-0.981512
Shikonin	RPMI-6666	-0.532506
Shikonin	RPMI-7951	-1.85731
Shikonin	RPMI-8226	-0.751033
Shikonin	RPMI-8402	0.40434
Shikonin	RPMI-8866	-0.623547
Shikonin	RS4-11	-0.875245
Shikonin	RT-112	-2.65402
Shikonin	RVH-421	0.383543
Shikonin	RXF393	-0.289004
Shikonin	S-117	-0.949062
Shikonin	Saos-2	0.861771
Shikonin	SAS	-0.158127
Shikonin	SBC-1	2.49727
Shikonin	SBC-5	-1.08791
Shikonin	SCC-15	-0.43002
Shikonin	SCC-25	-0.960672
Shikonin	SCC-3	0.00342
Shikonin	SCC-4	-0.819629
Shikonin	SCC-9	-1.62583
Shikonin	SCH	5.27304
Shikonin	SCLC-21H	0.311054
Shikonin	SF268	1.71873
Shikonin	SF295	-0.409203
Shikonin	SF539	-0.154522
Shikonin	SHP-77	-0.808476
Shikonin	SiHa	2.92325
Shikonin	SIMA	0.840891
Shikonin	SJRH30	-0.996424
Shikonin	SJSA-1	1.70934
Shikonin	SK-CO-1	0.720228
Shikonin	SKG-IIIa	1.47894
Shikonin	SK-HEP-1	-0.602372
Shikonin	SK-LMS-1	-2.22186
Shikonin	SK-LU-1	-0.287544
Shikonin	SK-MEL-2	1.84513
Shikonin	SK-MEL-24	0.125257
Shikonin	SK-MEL-28	5.6247
Shikonin	SK-MEL-30	-0.364138
Shikonin	SK-N-AS	0.580088
Shikonin	SK-N-DZ	0.589564
Shikonin	SK-NEP-1	0.077999
Shikonin	SK-OV-3	0.444876
Shikonin	SK-UT-1	-4.90113
Shikonin	SN12C	0.566778
Shikonin	SNG-M	-1.3006
Shikonin	SNU-387	0.066318
Shikonin	SNU-423	-1.81358
Shikonin	SNU-449	-0.20672
Shikonin	SNU-475	2.64326
Shikonin	SNU-C2B	3.21594
Shikonin	SR	-1.9609
Shikonin	ST486	-5.08661
Shikonin	SUP-T1	0.600433
Shikonin	SW1088	-0.357323
Shikonin	SW13	0.343014
Shikonin	SW1417	-0.191361
Shikonin	SW1463	2.1525
Shikonin	SW1573	-0.989386
Shikonin	SW1710	-5.83962
Shikonin	SW1783	0.066575
Shikonin	SW1990	0.480683
Shikonin	SW48	0.229734
Shikonin	SW620	-1.02568
Shikonin	SW626	-0.453922
Shikonin	SW684	-0.251885
Shikonin	SW780	-0.902594
Shikonin	SW837	2.98488
Shikonin	SW872	-1.00108
Shikonin	SW900	0.079301
Shikonin	SW948	2.47729
Shikonin	SW954	-0.762057
Shikonin	SW962	-0.565106
Shikonin	SW982	-2.80964
Shikonin	T-24	0.901103
Shikonin	T47D	-1.50031
Shikonin	T84	2.67555
Shikonin	T98G	0.078888
Shikonin	TCCSUP	-0.589787
Shikonin	TE-1	2.75978
Shikonin	TE-10	-0.014003
Shikonin	TE-11	1.38985
Shikonin	TE-12	0.851539
Shikonin	TE-15	-0.915524
Shikonin	TE-5	0.004306
Shikonin	TE-6	1.08786
Shikonin	TE-8	0.247349
Shikonin	TE-9	-0.897663
Shikonin	TGBC11TKB	1.12318
Shikonin	TGBC1TKB	0.356411
Shikonin	TGBC24TKB	3.32801
Shikonin	THP-1	-0.114932
Shikonin	TK10	0.202141
Shikonin	TUR	-0.763582
Shikonin	TYK-nu	0.141615
Shikonin	U031	-0.260268
Shikonin	U-118-MG	-0.172158
Shikonin	U251	0.359391
Shikonin	U-2-OS	6.39265
Shikonin	U-698-M	-1.20108
Shikonin	U-87-MG	0.243558
Shikonin	UACC-257	3.27172
Shikonin	UACC-62	0.206996
Shikonin	UACC-812	1.62475
Shikonin	UMC-11	3.84571
Shikonin	UM-UC-3	-0.033282
Shikonin	VA-ES-BJ	-0.914832
Shikonin	VM-CUB-1	0.028163
Shikonin	VMRC-RCZ	-0.603915
Shikonin	WM-115	2.36502
Shikonin	YAPC	5.49649
Shikonin	YKG-1	-1.47442
Camptothecin	697	-5.35238
Camptothecin	5637	-5.47684
Camptothecin	22RV1	-4.67621
Camptothecin	23132-87	-4.47817
Camptothecin	639-V	-6.87762
Camptothecin	769-P	-3.67525
Camptothecin	786-0	-5.29406
Camptothecin	8505C	-5.80466
Camptothecin	8-MG-BA	-6.50101
Camptothecin	A101D	-5.51603
Camptothecin	A172	-4.55111
Camptothecin	A204	-5.39823
Camptothecin	A2058	-6.39392
Camptothecin	A253	-3.41512
Camptothecin	A2780	-5.70752
Camptothecin	A375	-7.05401
Camptothecin	A3-KAW	-5.51128
Camptothecin	A427	-5.46051
Camptothecin	A431	-4.83357
Camptothecin	A498	-4.95087
Camptothecin	A4-Fuk	-5.18075
Camptothecin	A549	-4.32085
Camptothecin	A673	-7.11244
Camptothecin	ABC-1	-5.66423
Camptothecin	ACHN	-5.01116
Camptothecin	ACN	-2.71384
Camptothecin	ALL-PO	-6.38661
Camptothecin	AM-38	-5.42432
Camptothecin	AN3-CA	-3.3821
Camptothecin	ARH-77	-4.59394
Camptothecin	AsPC-1	-1.78159
Camptothecin	ATN-1	-6.37394
Camptothecin	BALL-1	-5.96068
Camptothecin	BB30-HNC	-5.86406
Camptothecin	BB49-HNC	-2.11795
Camptothecin	BB65-RCC	-6.2907
Camptothecin	BC-1	-3.90698
Camptothecin	BCPAP	-5.79573
Camptothecin	BE-13	-4.76208
Camptothecin	BEN	-2.2342
Camptothecin	BFTC-909	-4.97268
Camptothecin	BHT-101	-6.30765
Camptothecin	BHY	-5.23813
Camptothecin	BOKU	-4.858
Camptothecin	BPH-1	-5.92065
Camptothecin	BT-20	-3.65013
Camptothecin	BT-549	-1.61948
Camptothecin	BV-173	-7.06309
Camptothecin	BxPC-3	-2.93131
Camptothecin	C2BBe1	-6.01646
Camptothecin	C32	-4.21604
Camptothecin	CA46	-1.08849
Camptothecin	Ca9-22	-6.11445
Camptothecin	CAKI-1	-5.2299
Camptothecin	CAL-120	-2.28811
Camptothecin	CAL-12T	-1.33922
Camptothecin	CAL-27	-6.21821
Camptothecin	CAL-33	-6.06381
Camptothecin	CAL-39	-3.95505
Camptothecin	CAL-51	-4.91901
Camptothecin	CAL-54	-5.34791
Camptothecin	CAL-62	-8.87086
Camptothecin	Calu-3	-3.41741
Camptothecin	Calu-6	-1.72063
Camptothecin	CAMA-1	-4.28247
Camptothecin	Caov-4	-2.69612
Camptothecin	CAPAN-1	-3.43884
Camptothecin	Capan-2	-0.793432
Camptothecin	CaR-1	-5.04722
Camptothecin	CAS-1	-2.79706
Camptothecin	Ca-Ski	-5.74949
Camptothecin	CCF-STTG1	-0.7066
Camptothecin	CCRF-CEM	-9.61007
Camptothecin	CESS	-4.48568
Camptothecin	CFPAC-1	-4.21632
Camptothecin	CGTH-W-1	-5.62326
Camptothecin	ChaGo-K-1	-2.21909
Camptothecin	CHL-1	-5.7736
Camptothecin	CHP-212	-6.30434
Camptothecin	CMK	-3.92567
Camptothecin	COLO-205	-0.416872
Camptothecin	COLO-320-HSR	-3.35235
Camptothecin	COLO-668	-3.80234
Camptothecin	COLO-678	-0.597379
Camptothecin	COLO-679	-4.57849
Camptothecin	COLO-680N	-1.44354
Camptothecin	COLO-684	-2.83051
Camptothecin	COLO-741	-3.73555
Camptothecin	COLO-800	-7.75611
Camptothecin	COLO-824	0.299758
Camptothecin	COR-L105	-1.6878
Camptothecin	COR-L23	-4.98361
Camptothecin	COR-L279	-6.67461
Camptothecin	COR-L88	-0.912273
Camptothecin	CP66-MEL	-0.508398
Camptothecin	CPC-N	-3.14409
Camptothecin	CRO-AP2	-6.90262
Camptothecin	CTV-1	-6.4286
Camptothecin	CW-2	-3.33967
Camptothecin	D-247MG	-3.23039
Camptothecin	D-263MG	-4.69792
Camptothecin	D-283MED	-5.74527
Camptothecin	D-336MG	-5.25817
Camptothecin	D-423MG	-5.97141
Camptothecin	D-502MG	-3.79012
Camptothecin	D-542MG	1.62112
Camptothecin	D-566MG	-8.93623
Camptothecin	Daoy	-7.63979
Camptothecin	DB	-5.86356
Camptothecin	DBTRG-05MG	-4.1208
Camptothecin	DEL	-5.27189
Camptothecin	Detroit562	-4.3172
Camptothecin	DG-75	-2.98912
Camptothecin	DJM-1	-5.8217
Camptothecin	DK-MG	-2.01332
Camptothecin	DMS-273	-5.10401
Camptothecin	DMS-53	-4.09289
Camptothecin	DMS-79	-4.24984
Camptothecin	DOHH-2	-7.41487
Camptothecin	DOK	-4.02261
Camptothecin	DoTc2-4510	-5.55466
Camptothecin	DSH1	-4.15081
Camptothecin	DU-145	0.825027
Camptothecin	EB2	-6.32723
Camptothecin	EB-3	-0.069394
Camptothecin	EC-GI-10	-4.84037
Camptothecin	EFM-19	-2.0644
Camptothecin	EFO-21	-2.31908
Camptothecin	EFO-27	-2.51349
Camptothecin	EGI-1	-3.68626
Camptothecin	EM-2	-5.4756
Camptothecin	EPLC-272H	-2.62009
Camptothecin	ES1	-7.71433
Camptothecin	ES3	-6.97918
Camptothecin	ES5	-7.16457
Camptothecin	ES6	-2.42986
Camptothecin	ES7	-10.5797
Camptothecin	ES8	-8.16232
Camptothecin	ESS-1	-6.73206
Camptothecin	ETK-1	-3.35564
Camptothecin	EVSA-T	-3.29186
Camptothecin	EW-1	-6.33298
Camptothecin	EW-11	-5.92963
Camptothecin	EW-13	-0.634146
Camptothecin	EW-16	-9.01603
Camptothecin	EW-18	-1.53277
Camptothecin	EW-22	-7.49371
Camptothecin	EW-24	-3.7253
Camptothecin	EW-7	-6.0162
Camptothecin	FADU	-6.26434
Camptothecin	FTC-133	-5.38887
Camptothecin	G-361	-2.63382
Camptothecin	G-401	-3.95493
Camptothecin	GAK	-1.52296
Camptothecin	GAMG	-6.48419
Camptothecin	GCIY	-2.71587
Camptothecin	GCT	-5.93952
Camptothecin	GDM-1	-3.31111
Camptothecin	GI-1	-5.69431
Camptothecin	GI-ME-N	-3.38467
Camptothecin	GMS-10	-4.91844
Camptothecin	GOTO	-7.25614
Camptothecin	GP5d	-4.3828
Camptothecin	GR-ST	-7.84301
Camptothecin	GT3TKB	-6.32819
Camptothecin	H4	-7.39327
Camptothecin	H9	-6.99934
Camptothecin	HAL-01	-6.57789
Camptothecin	HC-1	-2.21789
Camptothecin	HCC1143	-1.80185
Camptothecin	HCC1187	-1.1428
Camptothecin	HCC1395	-2.40086
Camptothecin	HCC1419	1.42448
Camptothecin	HCC1806	-5.76271
Camptothecin	HCC1937	-2.73601
Camptothecin	HCC1954	1.308
Camptothecin	HCC2157	-5.07182
Camptothecin	HCC2218	0.864247
Camptothecin	HCC2998	-2.73725
Camptothecin	HCC38	-4.63909
Camptothecin	HCC70	-2.13752
Camptothecin	HCE-4	-6.31223
Camptothecin	HCT-116	-3.44262
Camptothecin	HCT-15	-3.70203
Camptothecin	HD-MY-Z	-6.41697
Camptothecin	HEC-1	-4.0101
Camptothecin	H-EMC-SS	-2.34782
Camptothecin	HGC-27	-5.50343
Camptothecin	HH	-2.09068
Camptothecin	HL-60	-5.61662
Camptothecin	HLE	-5.15806
Camptothecin	HMV-II	-3.89615
Camptothecin	HN	-6.57187
Camptothecin	HO-1-N-1	-7.08392
Camptothecin	HOP-62	-5.36136
Camptothecin	HOP-92	-4.73449
Camptothecin	HOS	-6.57247
Camptothecin	HPAF-II	-2.89818
Camptothecin	Hs-578-T	-1.93317
Camptothecin	HSC-3	-5.80407
Camptothecin	HSC-4	-8.61384
Camptothecin	HT	-2.0726
Camptothecin	HT-1080	-7.83826
Camptothecin	HT-1376	0.576924
Camptothecin	HT-144	-4.12246
Camptothecin	HT-29	-3.05248
Camptothecin	HT-3	-8.45963
Camptothecin	HT55	-1.64796
Camptothecin	HTC-C3	-3.4588
Camptothecin	HuCCT1	-2.61436
Camptothecin	HuH-7	-2.15554
Camptothecin	HuO-3N1	-2.16923
Camptothecin	HuO9	-5.84969
Camptothecin	HuP-T3	-3.94488
Camptothecin	HuP-T4	-5.49209
Camptothecin	HUTU-80	-16.4487
Camptothecin	IA-LM	-4.42308
Camptothecin	IGR-1	-0.546349
Camptothecin	IGROV-1	-0.779779
Camptothecin	IM-9	-5.57437
Camptothecin	IMR-5	-5.51667
Camptothecin	IPC-298	-3.18608
Camptothecin	IST-MEL1	-5.5701
Camptothecin	IST-MES1	-4.55104
Camptothecin	IST-SL1	-3.37024
Camptothecin	IST-SL2	-5.61383
Camptothecin	J82	-5.05979
Camptothecin	JAR	-2.84693
Camptothecin	JEG-3	-4.33326
Camptothecin	JiyoyeP-2003	-4.27234
Camptothecin	J-RT3-T3-5	-6.77276
Camptothecin	JVM-2	-5.67593
Camptothecin	JVM-3	-6.8343
Camptothecin	KALS-1	-2.66087
Camptothecin	KARPAS-299	-5.57657
Camptothecin	KARPAS-45	-1.34563
Camptothecin	KASUMI-1	-3.86593
Camptothecin	KGN	-4.54785
Camptothecin	KINGS-1	-1.09992
Camptothecin	KM12	-3.3359
Camptothecin	KMOE-2	-4.13549
Camptothecin	KNS-42	-3.40695
Camptothecin	KNS-62	-4.86642
Camptothecin	KNS-81-FD	-3.94145
Camptothecin	KOSC-2	-5.42774
Camptothecin	KP-4	-5.75657
Camptothecin	KP-N-YN	-2.27331
Camptothecin	KP-N-YS	-0.306137
Camptothecin	KS-1	-2.84955
Camptothecin	KU-19-19	-3.81535
Camptothecin	KURAMOCHI	-2.37629
Camptothecin	KY821	-3.6784
Camptothecin	KYSE-140	-2.2834
Camptothecin	KYSE-180	-4.3291
Camptothecin	KYSE-270	-5.17357
Camptothecin	KYSE-410	-3.50856
Camptothecin	KYSE-450	-2.896
Camptothecin	KYSE-510	-4.99765
Camptothecin	KYSE-520	-2.4942
Camptothecin	KYSE-70	-2.38448
Camptothecin	L-363	-2.11733
Camptothecin	L-428	-2.71497
Camptothecin	L-540	-5.37065
Camptothecin	LAMA-84	-5.24578
Camptothecin	LAN-6	-2.0837
Camptothecin	LB2241-RCC	-6.17747
Camptothecin	LB2518-MEL	-0.885782
Camptothecin	LB373-MEL-D	-0.164354
Camptothecin	LB771-HNC	-1.62539
Camptothecin	LB831-BLC	-3.99713
Camptothecin	LC4-1	-1.79379
Camptothecin	LCLC-103H	-2.18743
Camptothecin	LCLC-97TM1	-4.81149
Camptothecin	LK-2	-3.33724
Camptothecin	LN-405	-1.81415
Camptothecin	LNCaP-Clone-FGC	-3.47269
Camptothecin	LOUCY	-3.65498
Camptothecin	LoVo	-4.20452
Camptothecin	LOXIMVI	-6.70178
Camptothecin	LP-1	0.450282
Camptothecin	LS-1034	-1.67307
Camptothecin	LS-123	0.352556
Camptothecin	LS-411N	-2.8459
Camptothecin	LS-513	-3.67227
Camptothecin	LU-134-A	-6.65618
Camptothecin	LU-135	-5.04449
Camptothecin	LU-139	-4.10808
Camptothecin	LU-65	2.75444
Camptothecin	LU-99A	-5.55869
Camptothecin	LXF-289	-3.92168
Camptothecin	M059J	-5.49797
Camptothecin	M14	-4.40048
Camptothecin	MCF7	-3.73399
Camptothecin	MC-IXC	-7.57518
Camptothecin	MDA-MB-157	-1.38386
Camptothecin	MDA-MB-175-VII	-2.48864
Camptothecin	MDA-MB-231	-4.57045
Camptothecin	MDA-MB-361	-3.36886
Camptothecin	MDA-MB-415	-2.00677
Camptothecin	MDA-MB-453	-1.95532
Camptothecin	MDA-MB-468	-5.21094
Camptothecin	MEG-01	-3.35096
Camptothecin	MEL-HO	-3.99639
Camptothecin	MEL-JUSO	-3.33493
Camptothecin	MES-SA	-3.6302
Camptothecin	Mewo	-3.05821
Camptothecin	MFE-280	-2.59971
Camptothecin	MFE-296	-5.53302
Camptothecin	MFH-ino	-6.03157
Camptothecin	MG-63	-4.87255
Camptothecin	MHH-CALL-2	-5.55215
Camptothecin	MHH-NB-11	-7.07992
Camptothecin	MHH-PREB-1	-3.41089
Camptothecin	MIA-PaCa-2	-6.02569
Camptothecin	MKN1	-3.27242
Camptothecin	MKN28	-2.41164
Camptothecin	MKN45	-4.47939
Camptothecin	ML-2	-4.54399
Camptothecin	MMAC-SF	-3.25977
Camptothecin	MN-60	-1.31179
Camptothecin	MOLT-13	-7.13644
Camptothecin	MOLT-16	-7.49754
Camptothecin	MOLT-4	-6.19395
Camptothecin	MONO-MAC-6	-5.4012
Camptothecin	MPP-89	-4.26042
Camptothecin	MRK-nu-1	0.311457
Camptothecin	MS-1	-1.69045
Camptothecin	MSTO-211H	-4.79905
Camptothecin	MZ7-mel	0.699606
Camptothecin	NALM-6	-5.59874
Camptothecin	NB1	-3.85997
Camptothecin	NB12	-3.12302
Camptothecin	NB13	-3.54738
Camptothecin	NB14	-7.35858
Camptothecin	NB17	-6.13065
Camptothecin	NB5	-6.25304
Camptothecin	NB6	-1.69984
Camptothecin	NB69	-7.47091
Camptothecin	NB7	-4.47093
Camptothecin	NBsusSR	-7.67926
Camptothecin	NCI-H1048	-7.54417
Camptothecin	NCI-H1092	-0.550327
Camptothecin	NCI-H1155	-7.5518
Camptothecin	NCI-H1299	-4.66437
Camptothecin	NCI-H1304	-0.643729
Camptothecin	NCI-H1355	-2.7166
Camptothecin	NCI-H1563	-1.89467
Camptothecin	NCI-H1573	-1.75217
Camptothecin	NCI-H1650	-1.90122
Camptothecin	NCI-H1651	-4.20333
Camptothecin	NCI-H1666	-4.02297
Camptothecin	NCI-H1693	-3.62329
Camptothecin	NCI-H1703	-5.03366
Camptothecin	NCI-H1755	-1.56645
Camptothecin	NCI-H1770	0.165725
Camptothecin	NCI-H1792	-3.21597
Camptothecin	NCI-H1793	-3.6036
Camptothecin	NCI-H1838	-1.37383
Camptothecin	NCI-H1975	-2.35271
Camptothecin	NCI-H1993	2.26401
Camptothecin	NCI-H2009	-5.07759
Camptothecin	NCI-H2029	-0.710893
Camptothecin	NCI-H2030	-3.02559
Camptothecin	NCI-H2052	-3.56348
Camptothecin	NCI-H209	-9.93535
Camptothecin	NCI-H2126	-1.72361
Camptothecin	NCI-H2141	-1.25877
Camptothecin	NCI-H2170	-4.28974
Camptothecin	NCI-H2227	-6.02925
Camptothecin	NCI-H2228	-3.01597
Camptothecin	NCI-H226	-3.79481
Camptothecin	NCI-H2291	-0.025061
Camptothecin	NCI-H23	-4.16133
Camptothecin	NCI-H2342	-0.48074
Camptothecin	NCI-H2347	-1.68409
Camptothecin	NCI-H2405	-2.83901
Camptothecin	NCI-H2452	-2.39807
Camptothecin	NCI-H28	-3.25245
Camptothecin	NCI-H292	-6.10136
Camptothecin	NCI-H345	-1.91794
Camptothecin	NCI-H358	-2.48898
Camptothecin	NCI-H441	-3.55932
Camptothecin	NCI-H446	-4.11349
Camptothecin	NCI-H460	-6.18537
Camptothecin	NCI-H510A	-3.18808
Camptothecin	NCI-H520	-1.82009
Camptothecin	NCI-H526	-9.09853
Camptothecin	NCI-H596	1.08813
Camptothecin	NCI-H630	-1.2647
Camptothecin	NCI-H650	-2.90121
Camptothecin	NCI-H661	-3.3187
Camptothecin	NCI-H716	-4.52448
Camptothecin	NCI-H727	0.009294
Camptothecin	NCI-H747	-1.93568
Camptothecin	NCI-H810	-2.98971
Camptothecin	NCI-H82	-4.16701
Camptothecin	NCI-H838	-3.03371
Camptothecin	NCI-N87	-4.73956
Camptothecin	NCI-SNU-1	-0.797832
Camptothecin	NCI-SNU-16	-1.10792
Camptothecin	NCI-SNU-5	-6.01712
Camptothecin	NEC8	-5.77363
Camptothecin	NH-12	-5.57468
Camptothecin	NKM-1	-6.20779
Camptothecin	NMC-G1	-3.92086
Camptothecin	no-10	-1.74847
Camptothecin	no-11	-2.17965
Camptothecin	NOS-1	-2.38748
Camptothecin	NTERA-S-cl-D1	-8.20306
Camptothecin	NUGC-3	-5.76475
Camptothecin	NY	-5.47367
Camptothecin	OAW-28	-4.925
Camptothecin	OAW-42	-4.71168
Camptothecin	OC-314	-5.11153
Camptothecin	OCI-AML2	-5.32861
Camptothecin	OCUB-M	-0.928698
Camptothecin	OE19	-1.97155
Camptothecin	OE33	-3.66696
Camptothecin	OMC-1	-2.54841
Camptothecin	ONS-76	-6.02978
Camptothecin	OPM-2	1.93254
Camptothecin	OS-RC-2	-4.60839
Camptothecin	OVCAR-3	-2.99327
Camptothecin	OVCAR-8	-4.9237
Camptothecin	P12-ICHIKAWA	-8.20721
Camptothecin	P30-OHK	-4.33788
Camptothecin	P31-FUJ	-3.53597
Camptothecin	PA-1	-7.02099
Camptothecin	PANC-03-27	-4.94723
Camptothecin	PANC-10-05	-3.92825
Camptothecin	PC-14	-4.29938
Camptothecin	PF-382	-5.76961
Camptothecin	PFSK-1	-3.9755
Camptothecin	PSN1	-5.78632
Camptothecin	QIMR-WIL	-5.86008
Camptothecin	Raji	-5.34314
Camptothecin	Ramos-2G6-4C10	-3.32257
Camptothecin	RCC10RGB	-2.17491
Camptothecin	RCM-1	-3.55242
Camptothecin	REH	-5.95045
Camptothecin	RERF-LC-MS	-3.77794
Camptothecin	RH-18	-0.942523
Camptothecin	RKO	-5.44534
Camptothecin	RL	-4.44571
Camptothecin	RMG-I	-1.40855
Camptothecin	RO82-W-1	-4.20559
Camptothecin	RPMI-2650	-6.11173
Camptothecin	RPMI-6666	-3.38693
Camptothecin	RPMI-7951	-5.34891
Camptothecin	RPMI-8226	-2.59152
Camptothecin	RPMI-8402	-6.09083
Camptothecin	RPMI-8866	-7.66952
Camptothecin	RS4-11	-7.01069
Camptothecin	RT-112	-4.20804
Camptothecin	RVH-421	-2.63853
Camptothecin	RXF393	-3.17446
Camptothecin	S-117	-3.16085
Camptothecin	Saos-2	-4.03024
Camptothecin	SAS	-6.69216
Camptothecin	SBC-1	-1.71619
Camptothecin	SBC-5	-3.43746
Camptothecin	SCC-15	-3.98631
Camptothecin	SCC-25	-2.86952
Camptothecin	SCC-4	-3.94966
Camptothecin	SCC-9	-3.40548
Camptothecin	SCH	-0.465074
Camptothecin	SF268	-7.02527
Camptothecin	SF295	-4.83981
Camptothecin	SF539	-4.70956
Camptothecin	SHP-77	0.434136
Camptothecin	SiHa	-2.44321
Camptothecin	SIMA	-6.20244
Camptothecin	SJRH30	-2.7168
Camptothecin	SJSA-1	-4.01747
Camptothecin	SK-CO-1	-5.55575
Camptothecin	SKG-IIIa	-5.38562
Camptothecin	SK-HEP-1	-4.92635
Camptothecin	SK-LMS-1	-6.07523
Camptothecin	SK-LU-1	-5.3574
Camptothecin	SKM-1	-6.92299
Camptothecin	SK-MEL-2	-4.10527
Camptothecin	SK-MEL-24	-3.25676
Camptothecin	SK-MEL-28	-4.06679
Camptothecin	SK-MEL-30	-3.84377
Camptothecin	SK-MEL-5	-4.54896
Camptothecin	SK-MG-1	-5.26597
Camptothecin	SK-N-AS	-4.16975
Camptothecin	SK-N-DZ	-2.422
Camptothecin	SK-NEP-1	-7.37641
Camptothecin	SK-OV-3	-3.13833
Camptothecin	SK-UT-1	-5.78695
Camptothecin	SN12C	-5.40302
Camptothecin	SNG-M	-4.55574
Camptothecin	SNU-387	-1.928
Camptothecin	SNU-423	-2.04954
Camptothecin	SNU-449	-1.63838
Camptothecin	SNU-C2B	-3.29752
Camptothecin	SR	-6.45366
Camptothecin	ST486	-2.17568
Camptothecin	SUP-T1	-0.628178
Camptothecin	SW1088	-3.58386
Camptothecin	SW1116	-1.6589
Camptothecin	SW13	-5.81133
Camptothecin	SW1417	-2.94306
Camptothecin	SW1463	-2.96253
Camptothecin	SW1573	-6.05432
Camptothecin	SW1710	-3.39418
Camptothecin	SW1783	-3.70608
Camptothecin	SW1990	-3.27335
Camptothecin	SW48	-5.80364
Camptothecin	SW620	-5.93321
Camptothecin	SW626	-2.56528
Camptothecin	SW684	-0.340391
Camptothecin	SW780	-3.658
Camptothecin	SW837	-3.01765
Camptothecin	SW872	-5.67618
Camptothecin	SW900	-3.44704
Camptothecin	SW948	-1.34632
Camptothecin	SW954	-3.89477
Camptothecin	SW962	-3.88671
Camptothecin	SW982	-7.83258
Camptothecin	T-24	-6.42919
Camptothecin	T47D	-3.43728
Camptothecin	T84	1.52656
Camptothecin	T98G	-3.60636
Camptothecin	TCCSUP	-3.24304
Camptothecin	TC-YIK	-6.72039
Camptothecin	TE-1	-3.34929
Camptothecin	TE-10	-1.91318
Camptothecin	TE-11	-4.07616
Camptothecin	TE-12	-2.57956
Camptothecin	TE-15	-4.78853
Camptothecin	TE-5	-4.90896
Camptothecin	TE-6	-1.72317
Camptothecin	TE-8	-5.47984
Camptothecin	TE-9	-3.74423
Camptothecin	TGBC11TKB	-3.17752
Camptothecin	TGBC1TKB	-2.20753
Camptothecin	TGBC24TKB	-2.92412
Camptothecin	THP-1	-3.99368
Camptothecin	TI-73	-4.22994
Camptothecin	TK10	-2.88618
Camptothecin	TUR	-4.60778
Camptothecin	TYK-nu	-5.31032
Camptothecin	U031	-3.37941
Camptothecin	U-118-MG	-3.96348
Camptothecin	U251	-6.28241
Camptothecin	U-2-OS	-4.04954
Camptothecin	U-698-M	-4.2784
Camptothecin	U-87-MG	-5.01589
Camptothecin	UACC-257	-2.15448
Camptothecin	UACC-62	-3.47288
Camptothecin	UMC-11	0.920726
Camptothecin	UM-UC-3	-5.48785
Camptothecin	VA-ES-BJ	-5.66377
Camptothecin	VM-CUB-1	-6.821
Camptothecin	VMRC-RCZ	-3.05023
Camptothecin	WM-115	-2.27967
Camptothecin	YAPC	-3.52005
Camptothecin	YH-13	-4.45287
Camptothecin	YKG-1	-5.21168
Camptothecin	ZR-75-30	1.04584
EpothiloneB	697	-6.33038
EpothiloneB	5637	-7.35693
EpothiloneB	22RV1	-4.77817
EpothiloneB	23132-87	-5.60887
EpothiloneB	639-V	-8.43086
EpothiloneB	769-P	-7.19096
EpothiloneB	786-0	-9.11151
EpothiloneB	8505C	-7.70469
EpothiloneB	8-MG-BA	-5.34344
EpothiloneB	A101D	-7.06325
EpothiloneB	A172	-6.2531
EpothiloneB	A204	-5.76995
EpothiloneB	A2058	-7.41721
EpothiloneB	A253	-4.5743
EpothiloneB	A2780	-6.17048
EpothiloneB	A375	-9.90401
EpothiloneB	A3-KAW	-5.10659
EpothiloneB	A427	-7.09682
EpothiloneB	A431	-11.527
EpothiloneB	A498	-2.79195
EpothiloneB	A4-Fuk	-6.82198
EpothiloneB	A673	-5.99947
EpothiloneB	ABC-1	-6.39176
EpothiloneB	ACHN	-7.19731
EpothiloneB	ACN	-6.84226
EpothiloneB	ALL-PO	-6.52311
EpothiloneB	AM-38	-4.8843
EpothiloneB	AN3-CA	-7.70132
EpothiloneB	ARH-77	-5.09456
EpothiloneB	AsPC-1	-1.9402
EpothiloneB	ATN-1	-5.66498
EpothiloneB	BB30-HNC	-8.51344
EpothiloneB	BB49-HNC	-1.91784
EpothiloneB	BB65-RCC	-7.36888
EpothiloneB	BC-1	-6.21799
EpothiloneB	BC-3	-4.78078
EpothiloneB	BCPAP	-7.45029
EpothiloneB	BE-13	-4.92043
EpothiloneB	BEN	-3.8837
EpothiloneB	BFTC-909	-6.46503
EpothiloneB	BHT-101	-6.48983
EpothiloneB	BHY	-8.54071
EpothiloneB	BL-70	-6.1378
EpothiloneB	BOKU	-1.37878
EpothiloneB	BPH-1	-7.56069
EpothiloneB	BT-20	-5.27911
EpothiloneB	BV-173	-4.0418
EpothiloneB	BxPC-3	-6.35579
EpothiloneB	C2BBe1	-5.0151
EpothiloneB	C32	0.648459
EpothiloneB	CA46	-4.64499
EpothiloneB	Ca9-22	-6.78464
EpothiloneB	CAKI-1	-4.0549
EpothiloneB	CAL-120	-4.59295
EpothiloneB	CAL-12T	-8.33947
EpothiloneB	CAL-148	-5.07386
EpothiloneB	CAL-27	-6.58027
EpothiloneB	CAL-33	-6.49204
EpothiloneB	CAL-39	-7.79608
EpothiloneB	CAL-51	-6.4017
EpothiloneB	CAL-54	-1.76748
EpothiloneB	CAL-62	-7.04138
EpothiloneB	Calu-1	-4.54625
EpothiloneB	Calu-3	-6.3871
EpothiloneB	Calu-6	-4.94251
EpothiloneB	CAMA-1	-4.34823
EpothiloneB	Caov-3	-4.27784
EpothiloneB	Caov-4	-2.78345
EpothiloneB	CAPAN-1	-5.52026
EpothiloneB	Capan-2	-3.50496
EpothiloneB	CaR-1	-3.37276
EpothiloneB	CAS-1	-3.71045
EpothiloneB	Ca-Ski	-5.55936
EpothiloneB	CCF-STTG1	-5.14548
EpothiloneB	CCRF-CEM	-5.8294
EpothiloneB	CESS	-5.69018
EpothiloneB	CFPAC-1	-6.88746
EpothiloneB	CGTH-W-1	-5.87704
EpothiloneB	ChaGo-K-1	-4.64475
EpothiloneB	CHL-1	-6.92897
EpothiloneB	CHP-212	-5.14508
EpothiloneB	CMK	-6.62583
EpothiloneB	COLO-205	-7.12902
EpothiloneB	COLO-320-HSR	-5.25772
EpothiloneB	COLO-668	-3.22517
EpothiloneB	COLO-678	0.225633
EpothiloneB	COLO-679	-7.83945
EpothiloneB	COLO-680N	-4.93855
EpothiloneB	COLO-684	-4.96619
EpothiloneB	COLO-741	-5.90729
EpothiloneB	COLO-800	-3.42544
EpothiloneB	COLO-824	-3.75884
EpothiloneB	COR-L105	-4.65249
EpothiloneB	COR-L23	-6.60531
EpothiloneB	COR-L279	-4.68066
EpothiloneB	COR-L88	-2.12883
EpothiloneB	CP66-MEL	-4.45054
EpothiloneB	CPC-N	-4.53859
EpothiloneB	CTV-1	-5.26677
EpothiloneB	CW-2	1.94689
EpothiloneB	D-263MG	-3.32974
EpothiloneB	D-283MED	-1.6795
EpothiloneB	D-502MG	-2.19812
EpothiloneB	D-542MG	0.633198
EpothiloneB	Daoy	-10.5074
EpothiloneB	DB	-4.94637
EpothiloneB	DBTRG-05MG	-5.14045
EpothiloneB	DEL	-5.45078
EpothiloneB	Detroit562	-6.56854
EpothiloneB	DG-75	-2.94141
EpothiloneB	DJM-1	-5.76587
EpothiloneB	DK-MG	-3.3293
EpothiloneB	DMS-153	-3.52907
EpothiloneB	DMS-273	-6.42557
EpothiloneB	DMS-53	0.059236
EpothiloneB	DMS-79	-0.574597
EpothiloneB	DOHH-2	-4.78311
EpothiloneB	DOK	-0.045977
EpothiloneB	DoTc2-4510	-7.0747
EpothiloneB	DSH1	-1.20856
EpothiloneB	DU-145	-7.23465
EpothiloneB	DV-90	-4.22393
EpothiloneB	EB2	-5.60139
EpothiloneB	EB-3	-2.32392
EpothiloneB	ECC4	-2.8584
EpothiloneB	EC-GI-10	-2.75348
EpothiloneB	EFM-19	-4.54558
EpothiloneB	EFO-21	-4.62292
EpothiloneB	EFO-27	-6.38253
EpothiloneB	EGI-1	-2.61178
EpothiloneB	EHEB	-3.5433
EpothiloneB	EM-2	-3.00477
EpothiloneB	EPLC-272H	-6.90874
EpothiloneB	ES1	-8.4151
EpothiloneB	ES3	-4.19823
EpothiloneB	ES5	-2.83799
EpothiloneB	ES6	-4.48817
EpothiloneB	ES7	-5.13768
EpothiloneB	ES8	-6.40757
EpothiloneB	ESS-1	-6.49184
EpothiloneB	ETK-1	-6.92918
EpothiloneB	EVSA-T	-3.48247
EpothiloneB	EW-1	-6.26407
EpothiloneB	EW-11	-2.98151
EpothiloneB	EW-13	-7.01
EpothiloneB	EW-16	-6.84622
EpothiloneB	EW-18	-5.9413
EpothiloneB	EW-24	-2.6776
EpothiloneB	EW-7	-6.09893
EpothiloneB	FADU	-3.64177
EpothiloneB	FTC-133	-3.49146
EpothiloneB	G-361	-7.26255
EpothiloneB	G-401	-6.49604
EpothiloneB	GAK	-4.30307
EpothiloneB	GAMG	-6.32855
EpothiloneB	GCIY	-5.02184
EpothiloneB	GCT	-5.01889
EpothiloneB	GDM-1	-5.44789
EpothiloneB	GI-1	-6.01928
EpothiloneB	GI-ME-N	-5.10199
EpothiloneB	GMS-10	-2.24255
EpothiloneB	GOTO	-2.61689
EpothiloneB	GP5d	-5.78046
EpothiloneB	GR-ST	-5.54502
EpothiloneB	GT3TKB	-7.33013
EpothiloneB	H4	-6.93312
EpothiloneB	H9	-5.76971
EpothiloneB	HAL-01	-5.295
EpothiloneB	HC-1	-5.52616
EpothiloneB	HCC1143	-2.23964
EpothiloneB	HCC1187	-3.78832
EpothiloneB	HCC1395	-1.70274
EpothiloneB	HCC1419	-2.79377
EpothiloneB	HCC1599	-4.43226
EpothiloneB	HCC1806	-6.58573
EpothiloneB	HCC1937	-3.2162
EpothiloneB	HCC1954	-4.68992
EpothiloneB	HCC2157	-6.65769
EpothiloneB	HCC2218	-3.48038
EpothiloneB	HCC2998	-6.85764
EpothiloneB	HCC38	-5.56414
EpothiloneB	HCC70	-5.34096
EpothiloneB	HCE-4	-6.64163
EpothiloneB	HCT-116	-5.3629
EpothiloneB	HCT-15	-7.24102
EpothiloneB	HD-MY-Z	-3.76059
EpothiloneB	HEC-1	-4.70026
EpothiloneB	H-EMC-SS	-1.48481
EpothiloneB	HGC-27	-7.99162
EpothiloneB	HH	-4.62512
EpothiloneB	HL-60	-5.29801
EpothiloneB	HLE	-9.40142
EpothiloneB	HMV-II	-7.83805
EpothiloneB	HN	-1.19238
EpothiloneB	HO-1-N-1	-6.40332
EpothiloneB	HOP-62	-6.86486
EpothiloneB	HOP-92	-2.39154
EpothiloneB	HOS	-8.44408
EpothiloneB	HPAF-II	-3.86398
EpothiloneB	Hs-578-T	-2.15977
EpothiloneB	HSC-3	-7.14825
EpothiloneB	HSC-4	-3.50922
EpothiloneB	HT	-3.88859
EpothiloneB	HT-1080	-7.07927
EpothiloneB	HT-1376	-3.85212
EpothiloneB	HT-144	-6.36556
EpothiloneB	HT-29	-7.60236
EpothiloneB	HT-3	-4.20184
EpothiloneB	HT55	-3.15734
EpothiloneB	HTC-C3	-5.82895
EpothiloneB	HuCCT1	-5.94872
EpothiloneB	HuH-7	-4.94609
EpothiloneB	HuO-3N1	-0.856299
EpothiloneB	HuO9	0.352971
EpothiloneB	HuP-T3	-5.56976
EpothiloneB	HuP-T4	-5.97698
EpothiloneB	HUTU-80	-8.02232
EpothiloneB	IA-LM	-7.84195
EpothiloneB	IGR-1	-7.05468
EpothiloneB	IM-9	-2.33865
EpothiloneB	IMR-5	-4.65588
EpothiloneB	IPC-298	-3.81264
EpothiloneB	IST-MEL1	-5.50569
EpothiloneB	IST-MES1	-2.90685
EpothiloneB	IST-SL1	-5.05552
EpothiloneB	IST-SL2	-4.95722
EpothiloneB	J82	-6.56401
EpothiloneB	JAR	0.198423
EpothiloneB	JEG-3	-5.29559
EpothiloneB	JiyoyeP-2003	-4.85294
EpothiloneB	J-RT3-T3-5	-4.30659
EpothiloneB	JVM-2	1.11381
EpothiloneB	JVM-3	1.66775
EpothiloneB	K052	-5.14245
EpothiloneB	KALS-1	-5.74636
EpothiloneB	KARPAS-299	-1.77014
EpothiloneB	KARPAS-45	-5.14673
EpothiloneB	KGN	-7.39021
EpothiloneB	KINGS-1	-3.36124
EpothiloneB	KM12	-6.10314
EpothiloneB	KMOE-2	-2.96226
EpothiloneB	KNS-42	-5.543
EpothiloneB	KNS-81-FD	-2.47402
EpothiloneB	KOSC-2	-5.86659
EpothiloneB	KP-4	-7.29072
EpothiloneB	KP-N-YN	-2.66443
EpothiloneB	KP-N-YS	-5.538
EpothiloneB	KS-1	-6.34277
EpothiloneB	KU-19-19	0.469078
EpothiloneB	KURAMOCHI	-5.10712
EpothiloneB	KY821	-0.227942
EpothiloneB	KYSE-140	-6.70428
EpothiloneB	KYSE-180	-7.41738
EpothiloneB	KYSE-270	-7.7176
EpothiloneB	KYSE-410	-6.88484
EpothiloneB	KYSE-450	-8.22693
EpothiloneB	KYSE-510	-9.5143
EpothiloneB	KYSE-520	-4.56226
EpothiloneB	KYSE-70	-4.88204
EpothiloneB	L-363	-5.1363
EpothiloneB	L-428	-3.07378
EpothiloneB	L-540	-4.535
EpothiloneB	LAMA-84	-3.96952
EpothiloneB	LAN-6	-1.06109
EpothiloneB	LB2241-RCC	-5.19424
EpothiloneB	LB2518-MEL	-4.03918
EpothiloneB	LB373-MEL-D	-4.01018
EpothiloneB	LB647-SCLC	-5.77757
EpothiloneB	LB771-HNC	-4.77259
EpothiloneB	LB831-BLC	-5.11029
EpothiloneB	LB996-RCC	-5.11091
EpothiloneB	LC-1F	-3.35538
EpothiloneB	LC4-1	-4.36221
EpothiloneB	LCLC-103H	-8.08021
EpothiloneB	LCLC-97TM1	-7.7195
EpothiloneB	LK-2	-5.32767
EpothiloneB	LN-405	-1.99338
EpothiloneB	LNCaP-Clone-FGC	-5.45886
EpothiloneB	LOUCY	-5.43849
EpothiloneB	LoVo	-6.29414
EpothiloneB	LOXIMVI	-0.958281
EpothiloneB	LP-1	-1.60709
EpothiloneB	LS-1034	-6.99985
EpothiloneB	LS-123	-6.94834
EpothiloneB	LS-411N	-3.74566
EpothiloneB	LS-513	-3.41277
EpothiloneB	LU-134-A	-4.15068
EpothiloneB	LU-135	-9.49798
EpothiloneB	LU-139	-3.04615
EpothiloneB	LU-65	-3.86253
EpothiloneB	LU-99A	-5.23457
EpothiloneB	LXF-289	-8.39113
EpothiloneB	M059J	-6.6177
EpothiloneB	M14	-3.28803
EpothiloneB	MCF7	-9.35454
EpothiloneB	MC-IXC	-5.7905
EpothiloneB	MDA-MB-134-VI	-2.15076
EpothiloneB	MDA-MB-157	-0.055821
EpothiloneB	MDA-MB-175-VII	-0.864851
EpothiloneB	MDA-MB-231	-3.70449
EpothiloneB	MDA-MB-361	-4.10274
EpothiloneB	MDA-MB-415	-3.91202
EpothiloneB	MDA-MB-453	-2.48713
EpothiloneB	MDA-MB-468	-6.34626
EpothiloneB	MEG-01	-6.48573
EpothiloneB	MEL-JUSO	-6.98295
EpothiloneB	MES-SA	-6.22698
EpothiloneB	Mewo	-0.274908
EpothiloneB	MFE-280	-2.50095
EpothiloneB	MFE-296	-5.92051
EpothiloneB	MFH-ino	-7.03006
EpothiloneB	MG-63	-8.71121
EpothiloneB	MHH-NB-11	-4.18961
EpothiloneB	MHH-PREB-1	-4.89184
EpothiloneB	MIA-PaCa-2	-6.63504
EpothiloneB	MKN1	-5.93406
EpothiloneB	MKN28	-7.68076
EpothiloneB	MKN45	-5.43102
EpothiloneB	ML-2	-6.0063
EpothiloneB	MMAC-SF	-3.77054
EpothiloneB	MN-60	-1.23655
EpothiloneB	MOLT-4	-5.9852
EpothiloneB	MONO-MAC-6	-4.05345
EpothiloneB	MPP-89	-4.79279
EpothiloneB	MRK-nu-1	-7.01302
EpothiloneB	MS-1	-4.58075
EpothiloneB	MSTO-211H	1.54135
EpothiloneB	MZ7-mel	-4.06883
EpothiloneB	NALM-6	-6.12936
EpothiloneB	NB1	-4.22716
EpothiloneB	NB12	-2.88212
EpothiloneB	NB13	-7.71284
EpothiloneB	NB14	-4.8017
EpothiloneB	NB5	-4.54227
EpothiloneB	NB6	-4.04311
EpothiloneB	NB69	-4.81959
EpothiloneB	NB7	-4.74903
EpothiloneB	NBsusSR	-5.85635
EpothiloneB	NCI-H1048	-5.21308
EpothiloneB	NCI-H1092	-2.19528
EpothiloneB	NCI-H1155	-2.84918
EpothiloneB	NCI-H1299	-7.03559
EpothiloneB	NCI-H1304	-4.04523
EpothiloneB	NCI-H1355	-6.9964
EpothiloneB	NCI-H1436	-4.84946
EpothiloneB	NCI-H1522	-1.87085
EpothiloneB	NCI-H1563	-3.17385
EpothiloneB	NCI-H1573	-2.1242
EpothiloneB	NCI-H1618	-4.87691
EpothiloneB	NCI-H1651	-5.5963
EpothiloneB	NCI-H1666	-1.42431
EpothiloneB	NCI-H1693	-0.455506
EpothiloneB	NCI-H1703	-4.85908
EpothiloneB	NCI-H1755	-2.43765
EpothiloneB	NCI-H1770	-7.0058
EpothiloneB	NCI-H1792	-4.79412
EpothiloneB	NCI-H1793	-3.86242
EpothiloneB	NCI-H1838	0.190955
EpothiloneB	NCI-H1975	-6.42383
EpothiloneB	NCI-H1993	-2.4683
EpothiloneB	NCI-H2009	-7.05592
EpothiloneB	NCI-H2029	0.676601
EpothiloneB	NCI-H2030	-7.26574
EpothiloneB	NCI-H2052	-0.845395
EpothiloneB	NCI-H2081	-3.07993
EpothiloneB	NCI-H209	-3.86979
EpothiloneB	NCI-H2126	-4.15909
EpothiloneB	NCI-H2141	-4.28755
EpothiloneB	NCI-H2170	-5.25582
EpothiloneB	NCI-H2171	-4.64363
EpothiloneB	NCI-H2196	-2.47164
EpothiloneB	NCI-H2227	1.0775
EpothiloneB	NCI-H2228	-7.65698
EpothiloneB	NCI-H226	-3.16884
EpothiloneB	NCI-H2291	0.581183
EpothiloneB	NCI-H23	-3.73974
EpothiloneB	NCI-H2342	-7.45835
EpothiloneB	NCI-H2347	-3.25693
EpothiloneB	NCI-H2405	-4.36998
EpothiloneB	NCI-H2452	-1.2778
EpothiloneB	NCI-H28	-3.8153
EpothiloneB	NCI-H292	-6.55759
EpothiloneB	NCI-H345	0.747432
EpothiloneB	NCI-H358	-5.99808
EpothiloneB	NCI-H441	-5.98127
EpothiloneB	NCI-H446	-3.84508
EpothiloneB	NCI-H460	-8.00636
EpothiloneB	NCI-H510A	-4.43513
EpothiloneB	NCI-H520	-5.8262
EpothiloneB	NCI-H522	-7.36134
EpothiloneB	NCI-H526	-4.92866
EpothiloneB	NCI-H596	-4.45408
EpothiloneB	NCI-H650	-2.72261
EpothiloneB	NCI-H661	-3.50349
EpothiloneB	NCI-H716	1.20813
EpothiloneB	NCI-H727	-6.32199
EpothiloneB	NCI-H747	-5.97593
EpothiloneB	NCI-H810	-8.04074
EpothiloneB	NCI-H82	-3.30677
EpothiloneB	NCI-H838	-4.44128
EpothiloneB	NCI-SNU-1	-2.76871
EpothiloneB	NCI-SNU-16	-3.47376
EpothiloneB	NCI-SNU-5	-3.4919
EpothiloneB	NEC8	-5.64658
EpothiloneB	NH-12	-7.02271
EpothiloneB	NKM-1	-6.16438
EpothiloneB	NMC-G1	-6.34542
EpothiloneB	no-10	-5.1914
EpothiloneB	no-11	-2.96162
EpothiloneB	NOS-1	-5.90866
EpothiloneB	NTERA-S-cl-D1	-7.23872
EpothiloneB	NUGC-3	-6.75818
EpothiloneB	NY	-6.46045
EpothiloneB	OAW-28	-4.83397
EpothiloneB	OAW-42	-6.12907
EpothiloneB	OCI-AML2	-5.78723
EpothiloneB	OCUB-M	-6.88295
EpothiloneB	OE19	-5.36857
EpothiloneB	OE33	-4.87532
EpothiloneB	OMC-1	-3.31508
EpothiloneB	ONS-76	-5.49696
EpothiloneB	OPM-2	-2.74172
EpothiloneB	OS-RC-2	-6.72029
EpothiloneB	OVCAR-3	-5.48895
EpothiloneB	OVCAR-8	-6.84696
EpothiloneB	P12-ICHIKAWA	-4.50823
EpothiloneB	P30-OHK	-5.40588
EpothiloneB	P31-FUJ	1.8209
EpothiloneB	PA-1	-8.65839
EpothiloneB	PANC-03-27	-8.93278
EpothiloneB	PANC-10-05	-6.79477
EpothiloneB	PC-14	-5.46944
EpothiloneB	PF-382	-4.74632
EpothiloneB	PFSK-1	-4.31885
EpothiloneB	PLC-PRF-5	-2.76608
EpothiloneB	PSN1	-8.66171
EpothiloneB	QIMR-WIL	-6.73753
EpothiloneB	Raji	-2.25457
EpothiloneB	Ramos-2G6-4C10	-4.64376
EpothiloneB	RCC10RGB	-3.92762
EpothiloneB	RCM-1	-4.18506
EpothiloneB	REH	-6.34217
EpothiloneB	RERF-LC-MS	-3.70913
EpothiloneB	RKO	-9.64517
EpothiloneB	RL	0.507056
EpothiloneB	RMG-I	-3.34399
EpothiloneB	RO82-W-1	-0.834769
EpothiloneB	RPMI-2650	-6.17397
EpothiloneB	RPMI-6666	-6.5036
EpothiloneB	RPMI-7951	-6.86014
EpothiloneB	RPMI-8226	-5.00382
EpothiloneB	RPMI-8402	-5.41456
EpothiloneB	RPMI-8866	-3.92014
EpothiloneB	RS4-11	-6.20623
EpothiloneB	RT-112	-7.39509
EpothiloneB	RVH-421	-4.24576
EpothiloneB	RXF393	-5.6809
EpothiloneB	S-117	0.919666
EpothiloneB	Saos-2	0.380323
EpothiloneB	SAS	-1.06693
EpothiloneB	SBC-1	-0.082928
EpothiloneB	SBC-5	-7.00041
EpothiloneB	SCC-15	-5.11918
EpothiloneB	SCC-25	-6.707
EpothiloneB	SCC-3	-2.20307
EpothiloneB	SCC-4	-7.03948
EpothiloneB	SCC-9	-2.10044
EpothiloneB	SCH	0.704356
EpothiloneB	SCLC-21H	-4.88085
EpothiloneB	SF268	-5.36974
EpothiloneB	SF295	-6.25644
EpothiloneB	SF539	-6.08733
EpothiloneB	SHP-77	-5.31362
EpothiloneB	SiHa	-2.86241
EpothiloneB	SIMA	-3.95938
EpothiloneB	SJRH30	-4.34671
EpothiloneB	SJSA-1	-6.1723
EpothiloneB	SK-CO-1	-4.69618
EpothiloneB	SKG-IIIa	-3.43252
EpothiloneB	SK-HEP-1	-6.80123
EpothiloneB	SK-LMS-1	-7.34469
EpothiloneB	SK-LU-1	-7.05107
EpothiloneB	SK-MEL-2	-4.93492
EpothiloneB	SK-MEL-24	-0.048566
EpothiloneB	SK-MEL-28	-0.415768
EpothiloneB	SK-MEL-30	-6.61285
EpothiloneB	SK-N-AS	0.054185
EpothiloneB	SK-N-DZ	-4.88059
EpothiloneB	SK-NEP-1	-4.60135
EpothiloneB	SK-OV-3	-6.5056
EpothiloneB	SK-UT-1	-7.02173
EpothiloneB	SN12C	-4.6679
EpothiloneB	SNG-M	-7.46764
EpothiloneB	SNU-387	-5.17503
EpothiloneB	SNU-423	-6.39737
EpothiloneB	SNU-449	-6.26321
EpothiloneB	SNU-475	-3.15265
EpothiloneB	SNU-C2B	-5.44973
EpothiloneB	SR	-5.61241
EpothiloneB	ST486	-7.2346
EpothiloneB	SUP-T1	-3.38443
EpothiloneB	SW1088	-5.15139
EpothiloneB	SW13	-5.29601
EpothiloneB	SW1417	-1.12397
EpothiloneB	SW1463	-2.96231
EpothiloneB	SW1573	-4.22589
EpothiloneB	SW1710	-10.7543
EpothiloneB	SW1783	-6.51334
EpothiloneB	SW1990	-3.40524
EpothiloneB	SW48	-5.47342
EpothiloneB	SW620	-7.34148
EpothiloneB	SW626	-6.22218
EpothiloneB	SW684	1.12963
EpothiloneB	SW780	1.44409
EpothiloneB	SW837	-6.00349
EpothiloneB	SW872	-7.16428
EpothiloneB	SW900	-3.91276
EpothiloneB	SW948	-4.03014
EpothiloneB	SW954	-7.73851
EpothiloneB	SW962	-6.87242
EpothiloneB	SW982	-6.90833
EpothiloneB	T-24	-3.8802
EpothiloneB	T47D	-1.27952
EpothiloneB	T84	-8.33582
EpothiloneB	T98G	-3.91415
EpothiloneB	TCCSUP	-5.40434
EpothiloneB	TE-1	-6.20429
EpothiloneB	TE-10	-7.23736
EpothiloneB	TE-11	-6.72234
EpothiloneB	TE-12	-5.20776
EpothiloneB	TE-15	-8.39743
EpothiloneB	TE-5	-5.79474
EpothiloneB	TE-6	-3.77274
EpothiloneB	TE-8	-9.10553
EpothiloneB	TE-9	-6.45794
EpothiloneB	TGBC11TKB	-5.42844
EpothiloneB	TGBC1TKB	-3.23033
EpothiloneB	TGBC24TKB	-5.89553
EpothiloneB	THP-1	-3.74886
EpothiloneB	TK10	-6.19158
EpothiloneB	TUR	-6.28943
EpothiloneB	TYK-nu	-2.79105
EpothiloneB	U031	-5.77105
EpothiloneB	U-118-MG	-4.01854
EpothiloneB	U251	-4.52812
EpothiloneB	U-2-OS	0.695518
EpothiloneB	U-698-M	-4.85903
EpothiloneB	U-87-MG	-3.82577
EpothiloneB	UACC-257	-3.51606
EpothiloneB	UACC-62	-2.0513
EpothiloneB	UACC-812	0.003742
EpothiloneB	UMC-11	-2.74241
EpothiloneB	UM-UC-3	-6.29099
EpothiloneB	VA-ES-BJ	-5.43868
EpothiloneB	VM-CUB-1	-5.7807
EpothiloneB	VMRC-RCZ	-8.90627
EpothiloneB	WM-115	0.130276
EpothiloneB	YAPC	-1.0534
EpothiloneB	YKG-1	-6.69424
