# Supplementary material for: Prediction of cancer cell sensitivity to natural products based on genomic and chemical properties
Source: PeerJ. 2015 Nov 26;3:e1425. doi: 10.7717/peerj.1425 (PMC4671159; doi:10.7717/peerj.1425)
Supplement: Table S3 [file peerj-03-1425-s005.csv]

Genes
1 MCF2L.AS1
2 ZMYM6NB
3 MICA
4 FRY
5 KCNMB2
6 CDK9
7 NPM3
8 CACNG2
9 ATP8A1
10 YAP1
11 ZNF238
12 CEACAM5
13 SEC23B
14 MYBBP1A
15 SLC19A2
16 SCGN
17 HEXIM1
18 MYL12A
19 DLL3
20 FUT9
21 SIX2
22 RAI2
23 RPP40
24 RUNDC3A
25 GADD45G
26 RAB32
27 MAPRE2
28 GLIPR1
29 RAB31
30 STMN2
31 CHGA
32 CHGB
33 FSTL1
34 AHNAK2
35 MGAT4A
36 TRIM9
37 ATG4A
38 FBXO17
39 ARHGAP33
40 PAQR4
41 CNN2
42 COL7A1
43 CPE
44 CLDN4
45 CLDN3
46 RALYL
47 CRMP1
48 TCEAL2
49 CRYBA2
50 CTGF
51 CTNNA2
52 CTNND2
53 CYB5A
54 RUNDC3B
55 DACH1
56 DGKB
57 DBC1
58 DCTD
59 DCX
60 DDC
61 DFNA5
62 OLFML2A
63 DOCK1
64 ABAT
65 DPYD
66 DTNA
67 DUSP8
68 TOR1A
69 E2F1
70 SCAMP5
71 CELSR3
72 EGR1
73 EGR3
74 EPHA2
75 ELAVL2
76 ELAVL1
77 ELAVL4
78 EMP1
79 EMP3
80 EPB41L2
81 ABCA3
82 ESRRG
83 ETF1
84 ETV5
85 EXT1
86 EXT2
87 F2R
88 FAAH
89 ZCCHC24
90 FDPS
91 FGF12
92 FGF14
93 PHLDA1
94 CHSY1
95 PLEKHA6
96 ENPP4
97 MAPRE3
98 SHANK2
99 FOXF2
100 TTC39A
101 DAAM1
102 FAIM2
103 UNC13A
104 PDXDC1
105 TBC1D9B
106 NFASC
107 KIAA0182
108 ARL6IP1
109 COBL
110 ASTN2
111 CAMTA1
112 MCF2L
113 NCAPD3
114 TBC1D30
115 PPWD1
116 RIMBP2
117 LRRC8B
118 SEZ6L
119 SYNGR4
120 ACOT9
121 MKRN1
122 CADM1
123 IFIT5
124 FZD2
125 GABBR1
126 GAD2
127 SHC2
128 GCA
129 RNF19A
130 MYRIP
131 WWTR1
132 SS18L1
133 SETBP1
134 CNTNAP2
135 TCTN3
136 GBP1
137 GHRH
138 GJA1
139 RPUSD2
140 CACNG4
141 INPP5J
142 TEKT2
143 DIMT1
144 TOX3
145 RPS6KA6
146 MAT2B
147 PCLO
148 GNAO1
149 GNAZ
150 GNG3
151 GNG4
152 PTRF
153 GRIA2
154 TMEM176B
155 SCG3
156 TAGLN3
157 GRM8
158 CXCL1
159 USP25
160 UQCR10
161 HILPDA
162 DSE
163 ANXA1
164 ANXA2
165 EHD2
166 ANXA11
167 HLA.E
168 FOXA2
169 HPCA
170 HSD11B2
171 HSPA1B
172 APLP1
173 HTR3A
174 ICA1
175 C1orf174
176 ID2
177 IDH2
178 IFI16
179 IFI35
180 IGFBP6
181 IGFBP7
182 CYR61
183 INSM1
184 ITGA5
185 KCNB1
186 KCNC1
187 C1orf95
188 KCNH2
189 KCNJ6
190 KCNK3
191 KHK
192 KIF5C
193 KIT
194 LGALS1
195 FADS3
196 LY6H
197 MAPT
198 MFAP2
199 ASCL1
200 MMP1
201 MMP14
202 MSN
203 MSX1
204 MYO1A
205 ATF1
206 MYT1
207 NAB2
208 CEACAM6
209 NCAM1
210 NDUFB3
211 NELL1
212 ATP1A3
213 NNAT
214 NOTCH2
215 NPPA
216 NRCAM
217 NT5E
218 ATP2B3
219 PODXL2
220 GEMIN4
221 PAK3
222 DERL2
223 ST8SIA3
224 HERC5
225 DDX47
226 PCP4
227 PCSK1
228 PCSK2
229 PDE2A
230 NIP7
231 ACTL6B
232 SUCO
233 C9orf156
234 PEX5L
235 HMP19
236 MPC1
237 SYT17
238 ABCB1
239 PITPNA
240 PKD2
241 PLAU
242 ATP6V0B
243 ATP6V1G2
244 ADAM22
245 DSCR6
246 FXYD6
247 SLC37A1
248 POLH
249 SLC38A2
250 SSH1
251 FAM105A
252 KIF1A
253 RBFOX1
254 DIRAS2
255 BSPRY
256 WBP1L
257 MFSD6
258 PPP1R14D
259 TEX10
260 LPPR1
261 THG1L
262 C2orf42
263 C1orf123
264 MOCOS
265 WDR70
266 HEATR1
267 RNMTL1
268 FAM176B
269 LEPREL1
270 TMEM57
271 LARP6
272 C19orf66
273 TMEM176A
274 C17orf85
275 SMPD3
276 TRIM36
277 IL17RB
278 HIF1AN
279 NECAP2
280 ZNF334
281 PARVA
282 AXL
283 SCN3B
284 PDGFC
285 PRNP
286 PROX1
287 PSKH1
288 C14orf162
289 AVEN
290 PAK7
291 PSMD9
292 VN1R1
293 SMAGP
294 KIAA1324
295 SYT13
296 PLEKHA4
297 PTPN14
298 PTPRN
299 PTPRN2
300 PYGL
301 PLEKHB1
302 OVOL2
303 RAB3A
304 RAP1GAP
305 RAP2A
306 REST
307 RGS7
308 RGS10
309 RGS16
310 RTN1
311 S100A2
312 MSMO1
313 SCN2A
314 SCN3A
315 NOC3L
316 SDHAF1
317 SH3GL2
318 MARC1
319 FAM59A
320 TTC23
321 REEP1
322 SNAI2
323 AACS
324 SMO
325 SNAP25
326 SORL1
327 FOXL2
328 SPTB
329 ABCC8
330 SYN1
331 SYP
332 TAP2
333 TCF7L2
334 TFF3
335 TGFB1
336 TGFB1I1
337 TGIF1
338 TIMP1
339 NKX2.1
340 TK2
341 TNFRSF1A
342 TPD52
343 TPM2
344 TRAF3
345 TRIP6
346 TTC1
347 FAM155A
348 MEF2BNB
349 UCP2
350 VEGFC
351 VIM
352 CACNA1D
353 LUZP1
354 DNALI1
355 CACNA2D1
356 BTG2
357 CACNB4
358 SCG2
359 IFRD2
360 DUSP26
361 GDAP1L1
362 CCDC86
363 PRR15L
364 FYCO1
365 MUL1
366 CALCA
367 PGBD5
368 FAM184A
369 DYNC2H1
370 ZMAT4
371 TTLL7
372 FAM57A
373 SEMA6D
374 CSRNP3
375 PGAP1
376 CALM1
377 FRAS1
378 ASRGL1
379 RUFY1
380 ELL3
381 NCOA4
382 CXXC4
383 FOSL1
384 HMGA2
385 KCNH6
386 AP3B2
387 CAMK2B
388 TRIM8
389 LOC81691
390 DPF1
391 BAP1
392 CARS
393 SCRT1
394 C11orf68
395 NCALD
396 NR0B2
397 NSMAF
398 TUBB6
399 OGT
400 PPFIBP2
401 PPFIBP1
402 MIR22HG
403 PPFIA2
404 PIK3R3
405 CSDA
406 SYDE1
407 TRIM5
408 MICALL1
409 SCIN
410 CAV1
411 PDLIM4
412 CAV2
413 CADPS
414 RUNX1T1
415 CBLN1
416 CDC23
417 B3GALT2
418 SERPINH1
419 NOL4
420 TNFRSF10B
421 TRIM24
422 IER3
423 BSN
424 CDK5R2
425 SELENBP1
426 KALRN
427 NMI
428 INA
429 CCNE2
430 CBFA2T2
431 PTPLA
432 LARGE
433 KCNB2
434 SP140L
435 NRXN3
436 NRXN1
437 QKI
438 GSTO1
439 EIF2AK3
440 CHST3
441 ONECUT2
442 STX8
443 STXBP5L
444 BAG3
445 TP53I11
446 VPS26A
447 IER2
448 FEZ2
449 RALGPS1
450 TRAM2
451 ACYP1
452 ST18
453 NOS1AP
454 PCDHA9
455 PROSAPIP1
456 RAPGEF5
457 PIEZO1
458 DNAJC6
459 KIAA0753
460 C2CD2L
461 SNAP91
462 SV2B
463 MRC2
464 KLHL21
465 GFPT2
466 CLEC2B
467 REC8
468 PPP4R1
