# Supplementary material for: Prediction of cancer cell sensitivity to natural products based on genomic and chemical properties
Source: PeerJ. 2015 Nov 26;3:e1425. doi: 10.7717/peerj.1425 (PMC4671159; doi:10.7717/peerj.1425)
Supplement: Table S4 [file peerj-03-1425-s006.csv]

Descriptors
1 AMR
2 apol
3 nAtom
4 nHeavyAtom
5 nH
6 nC
7 nN
8 nO
9 nS
10 ATS0m
11 ATS1m
12 ATS2m
13 ATS3m
14 ATS7m
15 ATS8m
16 ATS0v
17 ATS1v
18 ATS2v
19 ATS3v
20 ATS4v
21 ATS7v
22 ATS8v
23 ATS0e
24 ATS1e
25 ATS2e
26 ATS3e
27 ATS4e
28 ATS5e
29 ATS6e
30 ATS7e
31 ATS8e
32 ATS0p
33 ATS1p
34 ATS2p
35 ATS3p
36 ATS4p
37 ATS5p
38 ATS6p
39 ATS7p
40 ATS8p
41 ATS0i
42 ATS1i
43 ATS2i
44 ATS3i
45 ATS4i
46 ATS5i
47 ATS6i
48 ATS7i
49 ATS8i
50 ATS0s
51 ATS1s
52 ATS2s
53 ATS3s
54 ATS4s
55 ATS6s
56 ATS7s
57 ATS8s
58 AATS0s
59 AATS3s
60 AATS4s
61 AATS5s
62 ATSC0c
63 ATSC1c
64 ATSC2c
65 ATSC5c
66 ATSC6c
67 ATSC7c
68 ATSC8c
69 ATSC0m
70 ATSC1m
71 ATSC3m
72 ATSC4m
73 ATSC7m
74 ATSC0v
75 ATSC3v
76 ATSC6v
77 ATSC7v
78 ATSC0e
79 ATSC2e
80 ATSC4e
81 ATSC6e
82 ATSC7e
83 ATSC8e
84 ATSC0p
85 ATSC3p
86 ATSC7p
87 ATSC0i
88 ATSC1i
89 ATSC2i
90 ATSC0s
91 ATSC2s
92 ATSC3s
93 ATSC4s
94 AATSC2c
95 AATSC5c
96 AATSC6c
97 AATSC7c
98 AATSC8c
99 AATSC1m
100 AATSC3m
101 AATSC4m
102 AATSC3v
103 AATSC4v
104 AATSC2e
105 AATSC3e
106 AATSC4e
107 AATSC6e
108 AATSC7e
109 AATSC3p
110 AATSC8p
111 AATSC8i
112 AATSC0s
113 AATSC2s
114 AATSC3s
115 AATSC4s
116 AATSC5s
117 AATSC6s
118 AATSC8s
119 MATS2c
120 MATS5c
121 MATS6c
122 MATS7c
123 MATS8c
124 MATS1m
125 MATS3m
126 MATS4m
127 MATS3v
128 MATS2e
129 MATS3e
130 MATS4e
131 MATS6e
132 MATS7e
133 MATS8p
134 MATS8i
135 MATS2s
136 MATS3s
137 MATS4s
138 MATS5s
139 MATS6s
140 GATS1c
141 GATS3c
142 GATS6c
143 GATS7c
144 GATS3m
145 GATS4m
146 GATS3v
147 GATS4v
148 GATS3e
149 GATS4e
150 GATS7e
151 GATS8e
152 GATS3p
153 GATS8p
154 GATS7i
155 GATS3s
156 SpAbs_DzZ
157 SpMax_DzZ
158 SpDiam_DzZ
159 SpAD_DzZ
160 SpMAD_DzZ
161 EE_DzZ
162 SM1_DzZ
163 VE2_DzZ
164 VE3_DzZ
165 VR1_DzZ
166 VR3_DzZ
167 SpAbs_Dzm
168 SpMax_Dzm
169 SpDiam_Dzm
170 SpAD_Dzm
171 SpMAD_Dzm
172 EE_Dzm
173 SM1_Dzm
174 VE2_Dzm
175 VE3_Dzm
176 VR1_Dzm
177 VR3_Dzm
178 SpAbs_Dzv
179 SpMax_Dzv
180 SpDiam_Dzv
181 SpAD_Dzv
182 SpMAD_Dzv
183 EE_Dzv
184 SM1_Dzv
185 VE2_Dzv
186 VE3_Dzv
187 VR3_Dzv
188 SpAbs_Dze
189 SpMax_Dze
190 SpDiam_Dze
191 SpAD_Dze
192 SpMAD_Dze
193 EE_Dze
194 SM1_Dze
195 VE2_Dze
196 VE3_Dze
197 VR3_Dze
198 SpAbs_Dzp
199 SpMax_Dzp
200 SpDiam_Dzp
201 SpAD_Dzp
202 SpMAD_Dzp
203 EE_Dzp
204 SM1_Dzp
205 VE1_Dzp
206 VE2_Dzp
207 VE3_Dzp
208 VR1_Dzp
209 VR2_Dzp
210 VR3_Dzp
211 SpAbs_Dzi
212 SpMax_Dzi
213 SpDiam_Dzi
214 SpAD_Dzi
215 SpMAD_Dzi
216 EE_Dzi
217 SM1_Dzi
218 VE2_Dzi
219 VE3_Dzi
220 VR1_Dzi
221 VR3_Dzi
222 SpAbs_Dzs
223 SpMax_Dzs
224 SpDiam_Dzs
225 SpAD_Dzs
226 SpMAD_Dzs
227 EE_Dzs
228 SM1_Dzs
229 VE2_Dzs
230 VR1_Dzs
231 VR2_Dzs
232 VR3_Dzs
233 BCUTw.1h
234 BCUTp.1l
235 nBonds
236 nBonds2
237 nBondsS
238 nBondsS2
239 nBondsS3
240 nBondsD
241 nBondsD2
242 bpol
243 SpMax2_Bhm
244 SpMax3_Bhm
245 SpMax6_Bhm
246 SpMax7_Bhm
247 SpMax8_Bhm
248 SpMin5_Bhm
249 SpMin6_Bhm
250 SpMin7_Bhm
251 SpMin8_Bhm
252 SpMax6_Bhv
253 SpMax7_Bhv
254 SpMax8_Bhv
255 SpMin5_Bhv
256 SpMin6_Bhv
257 SpMin7_Bhv
258 SpMin8_Bhv
259 SpMax6_Bhe
260 SpMax7_Bhe
261 SpMax8_Bhe
262 SpMin5_Bhe
263 SpMin6_Bhe
264 SpMin7_Bhe
265 SpMin8_Bhe
266 SpMax5_Bhp
267 SpMax6_Bhp
268 SpMax7_Bhp
269 SpMax8_Bhp
270 SpMin5_Bhp
271 SpMin6_Bhp
272 SpMin7_Bhp
273 SpMin8_Bhp
274 SpMax5_Bhi
275 SpMax6_Bhi
276 SpMax7_Bhi
277 SpMax8_Bhi
278 SpMin5_Bhi
279 SpMin6_Bhi
280 SpMin7_Bhi
281 SpMin8_Bhi
282 SpMax8_Bhs
283 SpMin5_Bhs
284 SpMin6_Bhs
285 SpMin7_Bhs
286 SpMin8_Bhs
287 C1SP2
288 C1SP3
289 C2SP3
290 SCH.3
291 SCH.4
292 VCH.3
293 VCH.4
294 VCH.6
295 SC.3
296 SC.5
297 VC.3
298 SPC.4
299 VPC.4
300 SP.0
301 SP.1
302 SP.2
303 SP.3
304 VP.0
305 VP.1
306 VP.2
307 VP.3
308 VP.4
309 AVP.0
310 Sv
311 Sse
312 Spe
313 Sare
314 Sp
315 Si
316 CrippenMR
317 SpMax_Dt
318 SpDiam_Dt
319 SpAD_Dt
320 SpMAD_Dt
321 VE3_Dt
322 VR1_Dt
323 VR2_Dt
324 VR3_Dt
325 ECCEN
326 nHBa
327 nHBint2
328 nHBint6
329 nHBint7
330 nHBint8
331 nHBint10
332 nHsNH2
333 nHssNH
334 nHdsCH
335 nHaaCH
336 nHCsats
337 nHCsatu
338 nsCH3
339 ndsCH
340 naaCH
341 nsssCH
342 ndssC
343 nsNH2
344 nssNH
345 ndsN
346 naaN
347 ndO
348 nssO
349 naaS
350 SHBa
351 SHBint2
352 SHBint6
353 SHBint7
354 SHBint8
355 SHsNH2
356 SHssNH
357 SHdsCH
358 SHaaCH
359 SHCsats
360 SHCsatu
361 SsCH3
362 SdsCH
363 SaaCH
364 SsNH2
365 SssNH
366 SdsN
367 SaaN
368 SdO
369 SssO
370 SaaS
371 minHBd
372 minHBa
373 minHBint2
374 minHBint3
375 minHsOH
376 minHdsCH
377 minHaaCH
378 minHother
379 minaaCH
380 minssNH
381 mindsN
382 minaaN
383 minsOH
384 minssO
385 minaaS
386 maxwHBa
387 maxHBint2
388 maxHBint3
389 maxHBint4
390 maxHsOH
391 maxHaaCH
392 maxHCsatu
393 maxHother
394 maxsCH3
395 maxssCH2
396 maxaaCH
397 maxsssCH
398 maxdssC
399 maxssNH
400 maxdsN
401 maxaaN
402 maxsOH
403 maxssO
404 sumI
405 hmin
406 DELS
407 DELS2
408 ETA_Alpha
409 ETA_dEpsilon_B
410 ETA_BetaP
411 ETA_Beta_s
412 ETA_BetaP_ns
413 ETA_dBeta
414 ETA_dBetaP
415 ETA_Beta_ns_d
416 ETA_BetaP_ns_d
417 ETA_Eta
418 ETA_EtaP
419 ETA_Eta_R
420 ETA_Eta_F
421 ETA_Eta_L
422 ETA_Eta_R_L
423 ETA_Eta_B
424 ETA_EtaP_B
425 ETA_Eta_B_RC
426 ETA_EtaP_B_RC
427 nHBAcc
428 nHBAcc2
429 nHBAcc3
430 nHBAcc_Lipinski
431 HybRatio
432 IC2
433 IC3
434 IC4
435 IC5
436 TIC0
437 TIC1
438 TIC2
439 TIC3
440 TIC4
441 TIC5
442 SIC3
443 SIC4
444 CIC0
445 CIC1
446 BIC3
447 BIC4
448 BIC5
449 MIC2
450 ZMIC0
451 ZMIC1
452 Kier1
453 Kier2
454 Kier3
455 nAtomP
456 McGowan_Volume
457 MDEC.11
458 MDEC.12
459 MDEC.13
460 MDEC.33
461 MDEO.12
462 MDEN.11
463 MDEN.12
464 MDEN.22
465 MLFER_BH
466 MLFER_BO
467 MLFER_S
468 MLFER_L
469 MPC2
470 piPC1
471 piPC2
472 R_TpiPCTPC
473 PetitjeanNumber
474 n3Ring
475 nG12Ring
476 nF6Ring
477 nF10Ring
478 nT10Ring
479 nHeteroRing
480 n3HeteroRing
481 n6HeteroRing
482 nG12HeteroRing
483 nF6HeteroRing
484 nF10HeteroRing
485 nT6HeteroRing
486 nT10HeteroRing
487 topoRadius
488 topoDiameter
489 topoShape
490 GGI1
491 GGI2
492 GGI9
493 GGI10
494 JGI1
495 JGI8
496 JGT
497 SpMax_D
498 SpDiam_D
499 SpAD_D
500 SpMAD_D
501 EE_D
502 VE2_D
503 VR1_D
504 VR2_D
505 VR3_D
506 TopoPSA
507 VABC
508 VAdjMat
509 MWC2
510 MWC3
511 MWC4
512 MWC5
513 MWC6
514 MWC7
515 MWC8
516 MWC9
517 MWC10
518 TWC
519 SRW2
520 SRW3
521 SRW4
522 SRW6
523 SRW8
524 SRW10
525 TSRW
526 MW
527 WTPT.1
528 WTPT.3
529 WTPT.4
530 WTPT.5
531 WPATH
532 Zagreb
