# Supplementary material for: Prediction of cancer cell sensitivity to natural products based on genomic and chemical properties
Source: PeerJ. 2015 Nov 26;3:e1425. doi: 10.7717/peerj.1425 (PMC4671159; doi:10.7717/peerj.1425)
Supplement: Table S5 — Samples, cancer cell lines in literature. Overlap, cell lines that we predicted. Correctly, cell lines that we predicted correctly. [file peerj-03-1425-s007.xls]

## Sheet: Curcumin
Types	Samples	Overlap	Correctly
Melanoma	Mewo	Mewo	Mewo
	SK-MEL-2	SK-MEL-2	SK-MEL-2
	SK-MEL-5	SK-MEL-5
	SK-MEL-28	SK-MEL-28	SK-MEL-28
	MMAN
	MMRU
	PMWK
	RPEP
lung	A549	A549	A549
	H1299
breast	MCF7	MCF7	MCF7
	MDAH041
	TR9-7
pancreatic	BxPC-3	BxPC-3	BxPC-3
	PANC-1
prostate	PC-3
Samples, cell lines in literature. Overlap, cell lines that we predicted. Correctly, cell lines that we predicted correctly.

## Sheet: Resveratrol
Types	Samples	Overlap	Correctly
Melanoma	A375	A375
	SK-MEL-28	SK-MEL-28	SK-MEL-28
lung	A549	A549
breast	MCF7	MCF7	MCF7
	T47D	T47D	T47D
	MDA-MB-468	MDA-MB-468	MDA-MB-468
pancreatic	AsPC-1	AsPC-1
	PANC-1
prostate	DU-145	DU-145	DU-145
	LNCaP
	PC-3
	JCA-1
neuroblastoma	Neuro-2A
Samples, cell lines in literature. Overlap, cell lines that we predicted. Correctly, cell lines that we predicted correctly.
